# Supplementary material for: 2-(4-{3-[1-(3-Bromo­prop­yl)-3,3-dimethyl-2,3-dihydro-1H-indol-2-yl­idene]prop-1-en­yl}-3-cyano-5,5-dimethyl-2,5-dihydro­furan-2-yl­idene)malononitrile
Source: Acta Crystallogr Sect E Struct Rep Online. 2009 May 20;65(Pt 6):o1315. doi: 10.1107/S1600536809017747 (PMC2969784; doi:10.1107/S1600536809017747)
Supplement: Supplementary file 1 [file e-65-o1315-sup1.cif]

##############################################################################
###                                                                        ###
###        Electronic paper (Acta Crystallographica Section E)             ###
###                                                                        ###
##############################################################################
#                                                                            #
# This CIF contains the data in a paper accepted for publication in Acta     #
# Crystallographica Section E. It conforms to the requirements of Notes      #
# for Authors for Section E, and has been peer reviewed under the auspices   #
# of the IUCr Commission on Journals.                                        #
#                                                                            #
# Full details of the Crystallographic Information File format               #
# are given in the paper "The Crystallographic Information File (CIF):       #
# a New Standard Archive File for Crystallography" by S. R. Hall, F. H.      #
# Allen and I. D. Brown [Acta Cryst. (1991), A47, 655-685].                  #
#                                                                            #
# The current version of the core CIF dictionary is obtainable from          #
# ftp://ftp.iucr.org/pub/cif_core.dic. The current version number is 2.4.    #
#                                                                            #
# Software is freely available for graphical display of the structure(s) in  #
# this CIF.  For information consult the CIF home page http://www.iucr.org/  #
# cif/home.html                                                              #
#                                                                            #
# This file may be used for bona fide research purposes within the           #
# scientific community so long as proper attribution is given to the journal # 
# article from which it was obtained.                                        #
#                                                                            #
##############################################################################
                                             
data_global
_audit_creation_method     SHELXL
_journal_date_recd_electronic     2009-05-11
_journal_date_accepted     2009-05-11
_journal_name_full     'Acta Crystallographica, Section E'
_journal_year     2009
_journal_volume     65
_journal_issue      6
_journal_page_first     o1315
_journal_page_last     o1315
_journal_paper_category     QO
_journal_coeditor_code     HB2973
_publ_contact_author_name     'Gainsford, Graeme J.'
_publ_contact_author_address
;Industrial Research Limited
 PO Box 31-310 Lower Hutt
 New Zealand
;
_publ_contact_author_email     g.gainsford@irl.cri.nz
_publ_contact_author_fax     '64(4)931 3142'
_publ_contact_author_phone     '64(4)931 3518'
_publ_section_title
;\
2-(4-{3-[1-(3-Bromopropyl)-3,3-dimethyl-2,3-dihydro-1<i>H</i>-indol-2-ylidene]\
prop-1-enyl}-3-cyano-5,5-dimethyl-2,5-dihydrofuran-2-ylidene)malononitrile
;
loop_
    _publ_author_name
    _publ_author_address
    'Gainsford, Graeme J.'
;Industrial Research Limited
 PO Box 31-310
 Lower Hutt
 New Zealand
;
    'Bhuiyan, M. Delower H.'
;Industrial Research Limited
 PO Box 31-310
 Lower Hutt
 New Zealand
;
    'Kay, Andrew J.'
;Industrial Research Limited
 PO Box 31-310
 Lower Hutt
 New Zealand
;
data_I
_audit_creation_method     SHELXL-97
_chemical_name_systematic
;
2-(4-{3-[1-(3-Bromopropyl)-3,3-dimethyl-2,3-dihydro-1<i>H</i>-indol-2-
ylidene]prop-1-enyl}-3-cyano-5,5-dimethyl-2,5-dihydrofuran-2-
ylidene)malononitrile
;
_chemical_name_common     ?
_chemical_formula_moiety     'C26 H25 Br N4 O'
_chemical_formula_sum     'C26 H25 Br N4 O'
_chemical_formula_iupac     'C26 H25 Br N4 O'
_chemical_formula_weight     489.41
_chemical_melting_point     ?
_symmetry_cell_setting     Monoclinic
_symmetry_space_group_name_H-M     'P 21/c'
_symmetry_space_group_name_Hall     '-P 2ybc'
loop_
    _symmetry_equiv_pos_as_xyz
    'x, y, z'
    '-x, y+1/2, -z+1/2'
    '-x, -y, -z'
    'x, -y-1/2, z-1/2'
_cell_length_a     10.2349(4)
_cell_length_b     9.4017(4)
_cell_length_c     24.4524(10)
_cell_angle_alpha     90.00
_cell_angle_beta     96.175(2)
_cell_angle_gamma     90.00
_cell_volume     2339.29(17)
_cell_formula_units_Z     4
_cell_measurement_reflns_used     9973
_cell_measurement_theta_min     2.32
_cell_measurement_theta_max     29.29
_cell_measurement_temperature     122(2)
_exptl_crystal_description     block
_exptl_crystal_colour     red
_exptl_crystal_size_max     0.85
_exptl_crystal_size_mid     0.36
_exptl_crystal_size_min     0.10
_exptl_crystal_density_diffrn     1.390
_exptl_crystal_density_meas     ?
_exptl_crystal_density_method     'not measured'
_exptl_crystal_F_000     1008
_exptl_absorpt_coefficient_mu     1.783
_exptl_absorpt_correction_type     multi-scan
_exptl_absorpt_process_details     '(Blessing, 1995)'
_exptl_absorpt_correction_T_min     0.549
_exptl_absorpt_correction_T_max     0.746
_exptl_special_details
;
;
_diffrn_ambient_temperature     122(2)
_diffrn_radiation_type     MoK\a
_diffrn_radiation_wavelength     0.71073
_diffrn_radiation_source     'fine-focus sealed tube'
_diffrn_radiation_monochromator     graphite
_diffrn_measurement_device_type
;
Bruker APEXII CCD
;
_diffrn_measurement_method     '\f and \w'
_diffrn_detector_area_resol_mean     8.333
_diffrn_reflns_number     56895
_diffrn_reflns_av_R_equivalents     0.0443
_diffrn_reflns_av_sigmaI/netI     0.0281
_diffrn_reflns_theta_min     2.47
_diffrn_reflns_theta_max     30.00
_diffrn_reflns_theta_full     30.00
_diffrn_measured_fraction_theta_max     0.996
_diffrn_measured_fraction_theta_full     0.996
_diffrn_reflns_limit_h_min     -14
_diffrn_reflns_limit_h_max     14
_diffrn_reflns_limit_k_min     -13
_diffrn_reflns_limit_k_max     13
_diffrn_reflns_limit_l_min     -34
_diffrn_reflns_limit_l_max     34
_diffrn_standards_number     0
_diffrn_standards_interval_count     ?
_diffrn_standards_interval_time     ?
_diffrn_standards_decay_%     0
_refine_special_details
;
Refinement of <i>F</i>^2^ against ALL reflections. The weighted <i>R</i>-factor
<i>wR</i> and goodness of fit <i>S</i> are based on <i>F</i>^2^, conventional
<i>R</i>-factors <i>R</i> are based on <i>F</i>, with <i>F</i> set to zero for
negative <i>F</i>^2^. The threshold expression of <i>F</i>^2^ >
\s(<i>F</i>^2^) is used only for calculating <i>R</i>-factors(gt) <i>etc</i>.
and is not relevant to the choice of reflections for refinement.
<i>R</i>-factors based on <i>F</i>^2^ are statistically about twice as large
as those based on <i>F</i>, and <i>R</i>- factors based on ALL data will be
even larger.
;
_reflns_number_total     6791
_reflns_number_gt     5482
_reflns_threshold_expression     I>2\s(I)
_refine_ls_structure_factor_coef     Fsqd
_refine_ls_matrix_type     full
_refine_ls_R_factor_all     0.0764
_refine_ls_R_factor_gt     0.0593
_refine_ls_wR_factor_gt     0.1467
_refine_ls_wR_factor_ref     0.1559
_refine_ls_goodness_of_fit_ref     1.191
_refine_ls_restrained_S_all     1.191
_refine_ls_number_reflns     6791
_refine_ls_number_parameters     293
_refine_ls_number_restraints     0
_refine_ls_hydrogen_treatment     constr
_refine_ls_weighting_scheme     calc
_refine_ls_weighting_details
         'calc w=1/[\s^2^(Fo^2^)+(0.0596P)^2^+4.5665P] where P=(Fo^2^+2Fc^2^)/3'
_atom_sites_solution_hydrogens     geom
_atom_sites_solution_primary     direct
_atom_sites_solution_secondary     difmap
_refine_ls_shift/su_max     0.001
_refine_ls_shift/su_mean     0.000
_refine_diff_density_max     3.083
_refine_diff_density_min     -0.601
_refine_ls_extinction_method     none
_refine_ls_extinction_coef     ?
loop_
    _atom_type_symbol
    _atom_type_description
    _atom_type_scat_dispersion_real
    _atom_type_scat_dispersion_imag
    _atom_type_scat_source
    'C' 'C' 0.0033 0.0016
                         'International Tables Vol C Tables 4.2.6.8 and 6.1.1.4'
    'H' 'H' 0.0000 0.0000
                         'International Tables Vol C Tables 4.2.6.8 and 6.1.1.4'
    'N' 'N' 0.0061 0.0033
                         'International Tables Vol C Tables 4.2.6.8 and 6.1.1.4'
    'O' 'O' 0.0106 0.0060
                         'International Tables Vol C Tables 4.2.6.8 and 6.1.1.4'
    'Br' 'Br' -0.2901 2.4595
                         'International Tables Vol C Tables 4.2.6.8 and 6.1.1.4'
_computing_data_collection     'APEX2 (Bruker, 2005)'
_computing_cell_refinement     'SAINT (Bruker, 2005)'
_computing_data_reduction     'SAINT and SADABS (Bruker, 2005)'
_computing_structure_solution     'SHELXS97 (Sheldrick, 2008)'
_computing_structure_refinement     'SHELXL97 (Sheldrick, 2008)'
_computing_molecular_graphics
;
ORTEP-3 (Farrugia, 1997), PLATON (Spek, 2009) and
Mercury (Macrae <i>et al.</i>,  2006)
;
_computing_publication_material
;
SHELXL97 (Sheldrick, 2008) and PLATON (Spek, 2009)
;
loop_
    _atom_site_type_symbol
    _atom_site_label
    _atom_site_fract_x
    _atom_site_fract_y
    _atom_site_fract_z
    _atom_site_U_iso_or_equiv
    _atom_site_adp_type
    _atom_site_calc_flag
    _atom_site_refinement_flags
    _atom_site_occupancy
    _atom_site_disorder_assembly
    _atom_site_disorder_group
    Br Br1 1.04264(4) -0.19667(4) 0.464951(13) 0.03123(11) Uani d . 1 . .
    O O1 0.4789(2) 0.4651(2) 0.11618(9) 0.0259(5) Uani d . 1 . .
    N N1 0.5733(4) 0.9332(3) 0.18253(17) 0.0487(9) Uani d . 1 . .
    N N2 0.3317(4) 0.7471(5) 0.04014(15) 0.0487(9) Uani d . 1 . .
    N N3 0.7924(3) 0.6919(3) 0.24466(12) 0.0302(6) Uani d . 1 . .
    N N4 1.0399(2) 0.1410(3) 0.36430(10) 0.0183(4) Uani d . 1 . .
    C C1 0.5374(4) 0.8345(4) 0.15816(16) 0.0330(7) Uani d . 1 . .
    C C2 0.4909(3) 0.7121(3) 0.12784(14) 0.0258(6) Uani d . 1 . .
    C C3 0.4020(3) 0.7300(4) 0.07938(15) 0.0317(7) Uani d . 1 . .
    C C4 0.6310(3) 0.3831(3) 0.18773(11) 0.0186(5) Uani d . 1 . .
    C C5 0.5308(3) 0.3319(3) 0.14217(12) 0.0210(6) Uani d . 1 . .
    C C6 0.5325(3) 0.5769(3) 0.14380(12) 0.0210(5) Uani d . 1 . .
    C C7 0.6286(3) 0.5313(3) 0.18679(12) 0.0195(5) Uani d . 1 . .
    C C8 0.5913(3) 0.2449(4) 0.09903(13) 0.0263(6) Uani d . 1 . .
    H H8A 0.5238 0.2225 0.0688 0.040 Uiso calc R 1 . .
    H H8B 0.6274 0.1564 0.1156 0.040 Uiso calc R 1 . .
    H H8C 0.6619 0.2997 0.0849 0.040 Uiso calc R 1 . .
    C C9 0.4168(3) 0.2573(4) 0.16424(16) 0.0308(7) Uani d . 1 . .
    H H9A 0.3757 0.3215 0.1890 0.046 Uiso calc R 1 . .
    H H9B 0.4486 0.1720 0.1845 0.046 Uiso calc R 1 . .
    H H9C 0.3520 0.2300 0.1336 0.046 Uiso calc R 1 . .
    C C10 0.7165(3) 0.6235(3) 0.21904(12) 0.0213(5) Uani d . 1 . .
    C C11 0.7057(3) 0.2857(3) 0.22079(12) 0.0208(5) Uani d . 1 . .
    H H11 0.6935 0.1877 0.2123 0.025 Uiso calc R 1 . .
    C C12 0.7964(3) 0.3200(3) 0.26505(12) 0.0213(6) Uani d . 1 . .
    H H12 0.8067 0.4170 0.2755 0.026 Uiso calc R 1 . .
    C C13 0.8724(3) 0.2188(3) 0.29458(12) 0.0209(5) Uani d . 1 . .
    H H13 0.8588 0.1224 0.2838 0.025 Uiso calc R 1 . .
    C C14 0.9674(3) 0.2454(3) 0.33870(11) 0.0182(5) Uani d . 1 . .
    C C15 1.1325(3) 0.1961(3) 0.40603(11) 0.0201(5) Uani d . 1 . .
    C C16 1.2270(3) 0.1236(3) 0.43992(12) 0.0214(5) Uani d . 1 . .
    H H16 1.2363 0.0233 0.4377 0.026 Uiso calc R 1 . .
    C C17 1.3078(3) 0.2043(4) 0.47734(13) 0.0280(6) Uani d . 1 . .
    H H17 1.3740 0.1583 0.5012 0.034 Uiso calc R 1 . .
    C C18 1.2933(3) 0.3511(4) 0.48045(14) 0.0293(7) Uani d . 1 . .
    H H18 1.3500 0.4040 0.5063 0.035 Uiso calc R 1 . .
    C C19 1.1968(3) 0.4214(4) 0.44613(13) 0.0267(6) Uani d . 1 . .
    H H19 1.1860 0.5215 0.4485 0.032 Uiso calc R 1 . .
    C C20 1.1171(3) 0.3418(3) 0.40854(12) 0.0203(5) Uani d . 1 . .
    C C21 1.0071(3) 0.3868(3) 0.36571(11) 0.0193(5) Uani d . 1 . .
    C C22 1.0602(3) 0.4925(3) 0.32554(14) 0.0272(6) Uani d . 1 . .
    H H22A 1.1278 0.4459 0.3064 0.041 Uiso calc R 1 . .
    H H22B 1.0984 0.5748 0.3460 0.041 Uiso calc R 1 . .
    H H22C 0.9882 0.5241 0.2986 0.041 Uiso calc R 1 . .
    C C23 0.8931(3) 0.4525(4) 0.39357(13) 0.0263(6) Uani d . 1 . .
    H H23A 0.8224 0.4806 0.3654 0.039 Uiso calc R 1 . .
    H H23B 0.9248 0.5363 0.4148 0.039 Uiso calc R 1 . .
    H H23C 0.8596 0.3823 0.4182 0.039 Uiso calc R 1 . .
    C C24 1.0321(3) -0.0092(3) 0.34754(12) 0.0206(5) Uani d . 1 . .
    H H24A 1.1117 -0.0592 0.3643 0.025 Uiso calc R 1 . .
    H H24B 1.0317 -0.0147 0.3071 0.025 Uiso calc R 1 . .
    C C25 0.9108(3) -0.0860(3) 0.36403(12) 0.0237(6) Uani d . 1 . .
    H H25A 0.8316 -0.0389 0.3455 0.028 Uiso calc R 1 . .
    H H25B 0.9116 -0.1849 0.3502 0.028 Uiso calc R 1 . .
    C C26 0.8990(3) -0.0903(4) 0.42482(13) 0.0281(6) Uani d . 1 . .
    H H26A 0.8143 -0.1349 0.4311 0.034 Uiso calc R 1 . .
    H H26B 0.8990 0.0082 0.4392 0.034 Uiso calc R 1 . .
loop_
    _atom_site_aniso_label
    _atom_site_aniso_U_11
    _atom_site_aniso_U_22
    _atom_site_aniso_U_33
    _atom_site_aniso_U_12
    _atom_site_aniso_U_13
    _atom_site_aniso_U_23
    Br1 0.0428(2) 0.02650(17) 0.02325(16) -0.00417(14) -0.00169(12) 0.00277(13)
    O1 0.0256(10) 0.0217(10) 0.0283(11) 0.0037(8) -0.0076(8) 0.0013(9)
    N1 0.061(2) 0.0208(15) 0.061(2) 0.0085(15) -0.0063(18) -0.0004(15)
    N2 0.0389(18) 0.065(2) 0.0400(19) 0.0197(17) -0.0053(15) 0.0059(17)
    N3 0.0309(14) 0.0266(14) 0.0326(14) 0.0013(11) 0.0015(11) -0.0061(12)
    N4 0.0171(10) 0.0198(11) 0.0173(11) -0.0004(9) -0.0010(8) 0.0007(9)
    C1 0.0345(17) 0.0250(16) 0.0390(19) 0.0095(13) 0.0019(14) 0.0068(14)
    C2 0.0247(14) 0.0243(15) 0.0280(15) 0.0087(12) 0.0012(11) 0.0049(12)
    C3 0.0285(16) 0.0319(18) 0.0348(18) 0.0122(13) 0.0032(13) 0.0056(14)
    C4 0.0176(12) 0.0212(13) 0.0169(12) 0.0015(10) 0.0013(9) -0.0016(10)
    C5 0.0188(12) 0.0187(13) 0.0242(14) 0.0030(10) -0.0044(10) 0.0021(10)
    C6 0.0196(12) 0.0221(14) 0.0210(13) 0.0046(10) 0.0017(10) 0.0015(11)
    C7 0.0198(12) 0.0193(13) 0.0193(13) 0.0032(10) 0.0012(10) -0.0007(10)
    C8 0.0299(16) 0.0261(15) 0.0221(14) 0.0014(12) -0.0016(12) -0.0022(12)
    C9 0.0172(13) 0.0291(16) 0.046(2) 0.0003(12) 0.0014(13) 0.0062(14)
    C10 0.0228(13) 0.0179(13) 0.0232(14) 0.0042(10) 0.0034(10) -0.0013(11)
    C11 0.0215(13) 0.0190(13) 0.0212(13) 0.0018(10) -0.0016(10) 0.0005(10)
    C12 0.0209(13) 0.0216(14) 0.0210(13) 0.0000(10) 0.0004(10) -0.0001(10)
    C13 0.0226(13) 0.0192(13) 0.0200(13) -0.0012(10) -0.0021(10) 0.0001(10)
    C14 0.0178(12) 0.0204(13) 0.0165(12) 0.0000(10) 0.0018(10) 0.0025(10)
    C15 0.0159(11) 0.0288(14) 0.0155(12) -0.0019(11) 0.0017(9) 0.0028(11)
    C16 0.0188(12) 0.0238(14) 0.0212(13) -0.0010(10) 0.0002(10) 0.0026(11)
    C17 0.0198(13) 0.0391(18) 0.0237(14) -0.0021(13) -0.0043(11) 0.0043(13)
    C18 0.0241(14) 0.0344(17) 0.0271(15) -0.0080(13) -0.0074(12) -0.0015(13)
    C19 0.0272(14) 0.0232(15) 0.0283(15) -0.0074(12) -0.0040(12) 0.0001(12)
    C20 0.0194(12) 0.0221(13) 0.0188(13) -0.0042(10) -0.0008(10) 0.0024(10)
    C21 0.0201(12) 0.0191(13) 0.0179(12) -0.0038(10) -0.0011(10) 0.0024(10)
    C22 0.0296(15) 0.0215(14) 0.0296(15) -0.0067(12) -0.0014(12) 0.0065(12)
    C23 0.0253(14) 0.0252(15) 0.0278(15) -0.0004(12) 0.0009(11) -0.0057(12)
    C24 0.0237(13) 0.0194(13) 0.0184(13) 0.0011(10) 0.0012(10) -0.0014(10)
    C25 0.0253(14) 0.0222(14) 0.0227(14) -0.0060(11) -0.0021(11) -0.0002(11)
    C26 0.0278(15) 0.0312(17) 0.0261(15) -0.0029(13) 0.0061(12) 0.0006(13)
_geom_special_details
;
All e.s.d.'s (except the e.s.d. in the dihedral angle between two l.s. planes)
are estimated using the full covariance matrix. The cell e.s.d.'s are taken
into account individually in the estimation of e.s.d.'s in distances, angles
and torsion angles; correlations between e.s.d.'s in cell parameters are only
used when they are defined by crystal symmetry. An approximate (isotropic)
treatment of cell e.s.d.'s is used for estimating e.s.d.'s involving l.s.
planes.
;
loop_
    _geom_bond_atom_site_label_1
    _geom_bond_atom_site_label_2
    _geom_bond_site_symmetry_2
    _geom_bond_distance
    _geom_bond_publ_flag
    Br1 C26 . 1.953(3) ?
    O1 C6 . 1.336(4) ?
    O1 C5 . 1.476(3) ?
    N1 C1 . 1.142(5) ?
    N2 C3 . 1.147(5) ?
    N3 C10 . 1.142(4) ?
    N4 C14 . 1.344(4) ?
    N4 C15 . 1.414(4) ?
    N4 C24 . 1.470(4) ?
    C1 C2 . 1.423(5) ?
    C2 C6 . 1.383(4) ?
    C2 C3 . 1.424(5) ?
    C4 C7 . 1.394(4) ?
    C4 C11 . 1.395(4) ?
    C4 C5 . 1.510(4) ?
    C5 C9 . 1.510(4) ?
    C5 C8 . 1.519(4) ?
    C6 C7 . 1.426(4) ?
    C7 C10 . 1.424(4) ?
    C8 H8A . 0.9800 ?
    C8 H8B . 0.9800 ?
    C8 H8C . 0.9800 ?
    C9 H9A . 0.9800 ?
    C9 H9B . 0.9800 ?
    C9 H9C . 0.9800 ?
    C11 C12 . 1.386(4) ?
    C11 H11 . 0.9500 ?
    C12 C13 . 1.383(4) ?
    C12 H12 . 0.9500 ?
    C13 C14 . 1.395(4) ?
    C13 H13 . 0.9500 ?
    C14 C21 . 1.520(4) ?
    C15 C20 . 1.382(4) ?
    C15 C16 . 1.383(4) ?
    C16 C17 . 1.390(4) ?
    C16 H16 . 0.9500 ?
    C17 C18 . 1.392(5) ?
    C17 H17 . 0.9500 ?
    C18 C19 . 1.393(4) ?
    C18 H18 . 0.9500 ?
    C19 C20 . 1.382(4) ?
    C19 H19 . 0.9500 ?
    C20 C21 . 1.513(4) ?
    C21 C22 . 1.537(4) ?
    C21 C23 . 1.542(4) ?
    C22 H22A . 0.9800 ?
    C22 H22B . 0.9800 ?
    C22 H22C . 0.9800 ?
    C23 H23A . 0.9800 ?
    C23 H23B . 0.9800 ?
    C23 H23C . 0.9800 ?
    C24 C25 . 1.528(4) ?
    C24 H24A . 0.9900 ?
    C24 H24B . 0.9900 ?
    C25 C26 . 1.505(4) ?
    C25 H25A . 0.9900 ?
    C25 H25B . 0.9900 ?
    C26 H26A . 0.9900 ?
    C26 H26B . 0.9900 ?
loop_
    _geom_angle_atom_site_label_1
    _geom_angle_atom_site_label_2
    _geom_angle_atom_site_label_3
    _geom_angle_site_symmetry_1
    _geom_angle_site_symmetry_3
    _geom_angle
    _geom_angle_publ_flag
    C6 O1 C5 . . 109.9(2) ?
    C14 N4 C15 . . 111.2(2) ?
    C14 N4 C24 . . 124.2(2) ?
    C15 N4 C24 . . 124.4(2) ?
    N1 C1 C2 . . 179.2(4) ?
    C6 C2 C1 . . 121.4(3) ?
    C6 C2 C3 . . 119.5(3) ?
    C1 C2 C3 . . 119.1(3) ?
    N2 C3 C2 . . 178.6(4) ?
    C7 C4 C11 . . 132.4(3) ?
    C7 C4 C5 . . 107.3(2) ?
    C11 C4 C5 . . 120.3(3) ?
    O1 C5 C4 . . 103.4(2) ?
    O1 C5 C9 . . 107.0(2) ?
    C4 C5 C9 . . 112.0(3) ?
    O1 C5 C8 . . 108.2(2) ?
    C4 C5 C8 . . 112.9(2) ?
    C9 C5 C8 . . 112.7(3) ?
    O1 C6 C2 . . 118.9(3) ?
    O1 C6 C7 . . 110.4(2) ?
    C2 C6 C7 . . 130.6(3) ?
    C4 C7 C10 . . 126.2(3) ?
    C4 C7 C6 . . 108.8(3) ?
    C10 C7 C6 . . 124.7(3) ?
    C5 C8 H8A . . 109.5 ?
    C5 C8 H8B . . 109.5 ?
    H8A C8 H8B . . 109.5 ?
    C5 C8 H8C . . 109.5 ?
    H8A C8 H8C . . 109.5 ?
    H8B C8 H8C . . 109.5 ?
    C5 C9 H9A . . 109.5 ?
    C5 C9 H9B . . 109.5 ?
    H9A C9 H9B . . 109.5 ?
    C5 C9 H9C . . 109.5 ?
    H9A C9 H9C . . 109.5 ?
    H9B C9 H9C . . 109.5 ?
    N3 C10 C7 . . 176.1(3) ?
    C12 C11 C4 . . 125.4(3) ?
    C12 C11 H11 . . 117.3 ?
    C4 C11 H11 . . 117.3 ?
    C13 C12 C11 . . 122.7(3) ?
    C13 C12 H12 . . 118.7 ?
    C11 C12 H12 . . 118.7 ?
    C12 C13 C14 . . 125.9(3) ?
    C12 C13 H13 . . 117.0 ?
    C14 C13 H13 . . 117.0 ?
    N4 C14 C13 . . 122.2(3) ?
    N4 C14 C21 . . 109.2(2) ?
    C13 C14 C21 . . 128.6(3) ?
    C20 C15 C16 . . 122.5(3) ?
    C20 C15 N4 . . 108.9(2) ?
    C16 C15 N4 . . 128.5(3) ?
    C15 C16 C17 . . 117.0(3) ?
    C15 C16 H16 . . 121.5 ?
    C17 C16 H16 . . 121.5 ?
    C16 C17 C18 . . 121.2(3) ?
    C16 C17 H17 . . 119.4 ?
    C18 C17 H17 . . 119.4 ?
    C17 C18 C19 . . 120.7(3) ?
    C17 C18 H18 . . 119.7 ?
    C19 C18 H18 . . 119.7 ?
    C20 C19 C18 . . 118.3(3) ?
    C20 C19 H19 . . 120.9 ?
    C18 C19 H19 . . 120.9 ?
    C15 C20 C19 . . 120.3(3) ?
    C15 C20 C21 . . 109.1(2) ?
    C19 C20 C21 . . 130.6(3) ?
    C20 C21 C14 . . 101.6(2) ?
    C20 C21 C22 . . 109.6(2) ?
    C14 C21 C22 . . 112.6(2) ?
    C20 C21 C23 . . 110.4(2) ?
    C14 C21 C23 . . 111.2(2) ?
    C22 C21 C23 . . 111.1(3) ?
    C21 C22 H22A . . 109.5 ?
    C21 C22 H22B . . 109.5 ?
    H22A C22 H22B . . 109.5 ?
    C21 C22 H22C . . 109.5 ?
    H22A C22 H22C . . 109.5 ?
    H22B C22 H22C . . 109.5 ?
    C21 C23 H23A . . 109.5 ?
    C21 C23 H23B . . 109.5 ?
    H23A C23 H23B . . 109.5 ?
    C21 C23 H23C . . 109.5 ?
    H23A C23 H23C . . 109.5 ?
    H23B C23 H23C . . 109.5 ?
    N4 C24 C25 . . 113.6(2) ?
    N4 C24 H24A . . 108.8 ?
    C25 C24 H24A . . 108.8 ?
    N4 C24 H24B . . 108.8 ?
    C25 C24 H24B . . 108.8 ?
    H24A C24 H24B . . 107.7 ?
    C26 C25 C24 . . 115.3(2) ?
    C26 C25 H25A . . 108.5 ?
    C24 C25 H25A . . 108.5 ?
    C26 C25 H25B . . 108.5 ?
    C24 C25 H25B . . 108.5 ?
    H25A C25 H25B . . 107.5 ?
    C25 C26 Br1 . . 112.0(2) ?
    C25 C26 H26A . . 109.2 ?
    Br1 C26 H26A . . 109.2 ?
    C25 C26 H26B . . 109.2 ?
    Br1 C26 H26B . . 109.2 ?
    H26A C26 H26B . . 107.9 ?
loop_
    _geom_torsion_atom_site_label_1
    _geom_torsion_atom_site_label_2
    _geom_torsion_atom_site_label_3
    _geom_torsion_atom_site_label_4
    _geom_torsion_site_symmetry_1
    _geom_torsion_site_symmetry_2
    _geom_torsion_site_symmetry_3
    _geom_torsion_site_symmetry_4
    _geom_torsion
    _geom_torsion_publ_flag
    C6 O1 C5 C4 . . . . -3.6(3) ?
    C6 O1 C5 C9 . . . . 114.8(3) ?
    C6 O1 C5 C8 . . . . -123.5(3) ?
    C7 C4 C5 O1 . . . . 1.8(3) ?
    C11 C4 C5 O1 . . . . -177.6(3) ?
    C7 C4 C5 C9 . . . . -113.0(3) ?
    C11 C4 C5 C9 . . . . 67.6(3) ?
    C7 C4 C5 C8 . . . . 118.5(3) ?
    C11 C4 C5 C8 . . . . -60.9(4) ?
    C5 O1 C6 C2 . . . . -176.3(3) ?
    C5 O1 C6 C7 . . . . 4.1(3) ?
    C1 C2 C6 O1 . . . . 175.3(3) ?
    C3 C2 C6 O1 . . . . -6.1(5) ?
    C1 C2 C6 C7 . . . . -5.1(5) ?
    C3 C2 C6 C7 . . . . 173.4(3) ?
    C11 C4 C7 C10 . . . . 6.0(5) ?
    C5 C4 C7 C10 . . . . -173.3(3) ?
    C11 C4 C7 C6 . . . . 179.7(3) ?
    C5 C4 C7 C6 . . . . 0.5(3) ?
    O1 C6 C7 C4 . . . . -2.9(3) ?
    C2 C6 C7 C4 . . . . 177.6(3) ?
    O1 C6 C7 C10 . . . . 171.0(3) ?
    C2 C6 C7 C10 . . . . -8.6(5) ?
    C7 C4 C11 C12 . . . . 3.6(5) ?
    C5 C4 C11 C12 . . . . -177.2(3) ?
    C4 C11 C12 C13 . . . . -176.6(3) ?
    C11 C12 C13 C14 . . . . 178.5(3) ?
    C15 N4 C14 C13 . . . . 177.6(3) ?
    C24 N4 C14 C13 . . . . 2.9(4) ?
    C15 N4 C14 C21 . . . . -2.5(3) ?
    C24 N4 C14 C21 . . . . -177.1(2) ?
    C12 C13 C14 N4 . . . . -178.1(3) ?
    C12 C13 C14 C21 . . . . 2.0(5) ?
    C14 N4 C15 C20 . . . . 1.6(3) ?
    C24 N4 C15 C20 . . . . 176.2(2) ?
    C14 N4 C15 C16 . . . . -177.6(3) ?
    C24 N4 C15 C16 . . . . -3.0(4) ?
    C20 C15 C16 C17 . . . . -0.1(4) ?
    N4 C15 C16 C17 . . . . 179.0(3) ?
    C15 C16 C17 C18 . . . . 0.2(5) ?
    C16 C17 C18 C19 . . . . 0.3(5) ?
    C17 C18 C19 C20 . . . . -0.8(5) ?
    C16 C15 C20 C19 . . . . -0.5(4) ?
    N4 C15 C20 C19 . . . . -179.7(3) ?
    C16 C15 C20 C21 . . . . 179.2(3) ?
    N4 C15 C20 C21 . . . . 0.0(3) ?
    C18 C19 C20 C15 . . . . 0.9(5) ?
    C18 C19 C20 C21 . . . . -178.7(3) ?
    C15 C20 C21 C14 . . . . -1.4(3) ?
    C19 C20 C21 C14 . . . . 178.3(3) ?
    C15 C20 C21 C22 . . . . -120.6(3) ?
    C19 C20 C21 C22 . . . . 59.1(4) ?
    C15 C20 C21 C23 . . . . 116.7(3) ?
    C19 C20 C21 C23 . . . . -63.6(4) ?
    N4 C14 C21 C20 . . . . 2.3(3) ?
    C13 C14 C21 C20 . . . . -177.8(3) ?
    N4 C14 C21 C22 . . . . 119.4(3) ?
    C13 C14 C21 C22 . . . . -60.7(4) ?
    N4 C14 C21 C23 . . . . -115.1(3) ?
    C13 C14 C21 C23 . . . . 64.8(4) ?
    C14 N4 C24 C25 . . . . -76.2(3) ?
    C15 N4 C24 C25 . . . . 109.9(3) ?
    N4 C24 C25 C26 . . . . -60.1(4) ?
    C24 C25 C26 Br1 . . . . -63.5(3) ?
loop_
    _geom_hbond_atom_site_label_D
    _geom_hbond_atom_site_label_H
    _geom_hbond_atom_site_label_A
    _geom_hbond_site_symmetry_A
    _geom_hbond_distance_DH
    _geom_hbond_distance_HA
    _geom_hbond_distance_DA
    _geom_hbond_angle_DHA
    _geom_hbond_publ_flag
    C9 H9B N1 1_545 0.98 2.59 3.449(5) 147 yes
    C23 H23B Br1 1_565 0.98 2.99 3.962(4) 171 yes
    C26 H26B Br1 3_756 0.99 2.95 3.815(4) 147 yes
