# Supplementary material for: 2-(4-{3-[1-(3-Bromo­prop­yl)-3,3-dimethyl-2,3-dihydro-1H-indol-2-yl­idene]prop-1-en­yl}-3-cyano-5,5-dimethyl-2,5-dihydro­furan-2-yl­idene)malononitrile
Source: Acta Crystallogr Sect E Struct Rep Online. 2009 May 20;65(Pt 6):o1315. doi: 10.1107/S1600536809017747 (PMC2969784; doi:10.1107/S1600536809017747)
Supplement: Supplementary file 2 [file e-65-o1315-Isup2.hkl]

#
# h,k,l, Fc-squared, Fo-squared, sigma(Fo-squared) and status flag
#
data_I
_shelx_title ' DRGB in P2(1)/c '  
_shelx_refln_list_code          4
_shelx_F_calc_maximum      275.10
_exptl_crystal_F_000      1008.00
_reflns_d_resolution_high  0.7108
 
loop_
 _symmetry_equiv_pos_as_xyz
 'x, y, z'
 '-x, y+1/2, -z+1/2'
 '-x, -y, -z'
 'x, -y-1/2, z-1/2'
 
_cell_length_a    10.2349
_cell_length_b     9.4017
_cell_length_c    24.4524
_cell_angle_alpha  90.000
_cell_angle_beta   96.175
_cell_angle_gamma  90.000
 
_shelx_F_squared_multiplier     1.000
 
loop_
 _refln_index_h
 _refln_index_k
 _refln_index_l
 _refln_F_squared_calc
 _refln_F_squared_meas
 _refln_F_squared_sigma
 _refln_observed_status
   2   0   0    40978.82    47269.46    442.55 o
   3   0   0     3337.45     3754.07     42.22 o
   4   0   0     1942.90     2181.17     32.36 o
   5   0   0       37.88       42.64      9.27 o
   6   0   0       13.01        6.47     12.07 o
   7   0   0      527.24      564.85     21.30 o
   8   0   0      487.29      518.20     39.17 o
   9   0   0      420.35      465.93     24.79 o
  10   0   0       31.75        1.54     22.70 o
  11   0   0     1280.31     1368.95     54.35 o
  12   0   0     2962.18     3202.84     70.36 o
  13   0   0      453.75      610.33     73.07 o
  14   0   0      144.96      170.87     45.12 o
   1   1   0      175.84      185.46      3.59 o
   2   1   0       26.16       28.53      4.01 o
   3   1   0     7136.11     8237.92     56.87 o
   4   1   0     7184.33     7965.88     65.06 o
   5   1   0     1861.74     1951.07     19.74 o
   6   1   0     7078.42     7925.00     68.16 o
   7   1   0     2935.03     3049.66     28.69 o
   8   1   0     2068.23     2206.96     23.56 o
   9   1   0     1135.67     1139.64     16.02 o
  10   1   0       57.31       42.25     10.82 o
  11   1   0        9.43        1.53     12.72 o
  12   1   0       15.33       19.98     20.21 o
  13   1   0        9.40       25.23     27.86 o
  14   1   0      125.25      131.81     34.38 o
   0   2   0    31281.42    34448.22    533.23 o
   1   2   0      153.67      263.34     12.20 o
   2   2   0      351.19      380.23      6.33 o
   3   2   0     5558.18     6067.45     43.38 o
   4   2   0      495.05      573.27      8.13 o
   5   2   0      272.33      243.21      7.10 o
   6   2   0       60.06       66.34      7.05 o
   7   2   0      313.86      401.93     11.46 o
   8   2   0      831.32      885.21     13.65 o
   9   2   0      386.43      444.20     15.55 o
  10   2   0       66.55       61.94     11.50 o
  11   2   0     2421.36     2555.62     44.97 o
  12   2   0      346.54      391.56     17.06 o
  13   2   0      286.03      298.43     18.80 o
  14   2   0        7.67       -5.02     27.07 o
   1   3   0    11878.35    13179.04     89.11 o
   2   3   0      110.05      144.08      3.94 o
   3   3   0     6191.59     6933.60     54.28 o
   4   3   0     2000.10     2060.44     16.43 o
   5   3   0     6487.97     7162.83     54.92 o
   6   3   0      749.89      815.69     11.20 o
   7   3   0     1960.39     2015.32     21.88 o
   8   3   0      248.47      295.56     11.30 o
   9   3   0      204.34      185.42     12.65 o
  10   3   0        5.69        2.82     12.22 o
  11   3   0      368.11      420.59     17.37 o
  12   3   0        8.39       21.42     16.31 o
  13   3   0       24.66       17.87     21.69 o
   0   4   0     2340.74     2537.95     50.68 o
   1   4   0       84.52      154.66      4.05 o
   2   4   0     3009.26     3041.71     24.02 o
   3   4   0      614.97      621.45     19.24 o
   4   4   0      237.88      337.47      9.40 o
   5   4   0       49.85       45.70      8.65 o
   6   4   0        2.58       -9.81      6.54 o
   7   4   0        7.77       -2.28      4.93 o
   8   4   0      166.57      136.16     11.97 o
   9   4   0      545.82      530.62     16.27 o
  10   4   0       26.60       38.62     13.90 o
  11   4   0     1132.05     1124.49     26.31 o
  12   4   0       54.13       39.39     17.45 o
  13   4   0      200.16      183.88     21.68 o
   1   5   0      831.92      799.76     13.93 o
   2   5   0      522.51      597.26     15.54 o
   3   5   0       84.47      139.68     10.16 o
   4   5   0     1732.93     1562.36     15.43 o
   6   5   0       80.66      178.41      8.48 o
   7   5   0       75.26      137.11      7.59 o
   8   5   0      474.96      477.60     12.99 o
   9   5   0        4.56        2.12      9.69 o
  10   5   0      600.97      575.87     19.85 o
  11   5   0       46.85       45.58     16.80 o
  12   5   0        8.61       28.71     18.61 o
  13   5   0        3.36       17.59     21.15 o
   0   6   0      470.09      635.94     36.09 o
   1   6   0     2309.36     2307.16     27.37 o
   2   6   0      428.12      477.07     11.51 o
   3   6   0      152.98      174.53     12.68 o
   4   6   0     1669.90     1792.89     19.33 o
   5   6   0       14.67       10.86     10.61 o
   6   6   0      337.57      357.64     18.38 o
   7   6   0      198.92      249.15     16.51 o
   8   6   0       27.70       74.57     10.72 o
   9   6   0      208.43      262.35     12.74 o
  10   6   0      449.63      514.06     15.20 o
  11   6   0       86.33      125.72     18.89 o
  12   6   0      745.65      763.37     28.33 o
   1   7   0        2.14       -8.80     10.78 o
   2   7   0     2043.04     1890.67     23.57 o
   3   7   0       73.40       59.93      8.79 o
   4   7   0     1097.40     1167.00     17.86 o
   5   7   0     2424.81     2318.75     30.45 o
   6   7   0      587.19      663.57     16.71 o
   7   7   0      474.74      545.66     14.77 o
   8   7   0      151.50      189.08     12.87 o
   9   7   0        4.90       -1.66     12.23 o
  10   7   0       75.46       82.76     13.93 o
  11   7   0       11.08      -19.00     20.44 o
  12   7   0       70.89       39.74     23.25 o
   0   8   0     1710.32     1690.39     68.71 o
   1   8   0     1010.06     1032.23     20.78 o
   2   8   0      855.58      804.20     15.92 o
   3   8   0      418.81      486.72     16.38 o
   4   8   0      193.30      213.83     13.35 o
   5   8   0      120.94       90.11     11.48 o
   6   8   0       71.98      105.02     18.31 o
   7   8   0      251.94      213.97     14.03 o
   8   8   0      219.14      216.81     14.90 o
   9   8   0        6.41      -21.11     14.07 o
  10   8   0       31.89       29.98     17.04 o
  11   8   0       14.63      -15.17     16.07 o
   1   9   0       55.66       57.62     10.66 o
   2   9   0      141.05      191.61     14.06 o
   3   9   0      276.35      257.28     13.64 o
   4   9   0     1496.11     1317.67     26.07 o
   5   9   0     1582.43     1468.16     35.34 o
   6   9   0      919.27      897.00     24.78 o
   7   9   0      667.53      699.23     20.14 o
   8   9   0      608.89      602.01     19.83 o
   9   9   0      373.65      382.68     20.97 o
  10   9   0       10.36       -8.66     18.95 o
   0  10   0     1338.15     1313.40     32.32 o
   1  10   0     2831.82     2552.48     43.16 o
   2  10   0      364.20      353.76     16.82 o
   3  10   0      534.30      520.23     17.43 o
   4  10   0      427.21      404.87     16.72 o
   5  10   0        4.54       37.61     17.54 o
   6  10   0       44.37       75.98     18.06 o
   7  10   0      248.85      202.95     17.72 o
   8  10   0       88.11       63.28     19.56 o
   9  10   0      135.55      109.25     20.51 o
   1  11   0       53.01      137.26     23.67 o
   2  11   0      176.08      181.28     16.19 o
   3  11   0      700.08      654.49     19.89 o
   4  11   0      254.06      278.56     20.50 o
   5  11   0      340.69      375.72     22.39 o
   6  11   0       87.91       71.01     20.46 o
   7  11   0      202.37      155.28     22.20 o
   0  12   0      177.51      202.18     35.02 o
   1  12   0      149.23      154.80     23.44 o
   2  12   0       17.65       27.82     22.88 o
   3  12   0      266.67      254.26     34.20 o
   4  12   0       41.07      122.11     23.62 o
   5  12   0       35.34      107.09     24.35 o
   6  12   0       32.33      121.81     27.73 o
   1  13   0        3.58      138.49     53.63 o
   2  13   0       63.51       30.32     25.86 o
 -14   1   1      144.33      126.56     37.95 o
 -13   1   1      113.93       73.79     26.82 o
 -12   1   1      205.99      229.62     22.58 o
 -11   1   1      696.43      709.19     19.55 o
 -10   1   1      253.40      232.29     11.42 o
  -9   1   1      969.52      900.26     13.90 o
  -8   1   1       30.48       14.04      6.06 o
  -7   1   1     1073.77      956.72     12.64 o
  -6   1   1      863.88      791.66     20.86 o
  -5   1   1       89.77       85.35      6.16 o
  -4   1   1      208.88      208.13      8.34 o
  -3   1   1     2489.80     2478.47     17.97 o
  -2   1   1     8846.97     8325.37     54.30 o
  -1   1   1     1040.25     1055.22     30.78 o
   1   1   1     2268.74     1886.69     32.85 o
   2   1   1     2070.86     1805.05     11.99 o
   3   1   1      213.42      290.25      5.08 o
   4   1   1     2519.08     2292.82     19.29 o
   5   1   1      201.72      250.99      5.70 o
   6   1   1     1159.42     1206.06     15.10 o
   7   1   1      209.25      235.50      9.38 o
   8   1   1      189.41      192.27     10.61 o
   9   1   1       14.56        5.78      7.18 o
  10   1   1      276.33      281.91     11.99 o
  11   1   1        1.27       -1.86     11.02 o
  12   1   1       26.50       38.45     20.53 o
  13   1   1       62.57       82.02     26.75 o
  14   1   1       14.09       10.32     34.00 o
 -14   2   1       84.30       64.96     46.66 o
 -13   2   1       12.77       -6.22     16.26 o
 -12   2   1       46.56       52.95     14.40 o
 -11   2   1      485.83      531.35     17.90 o
 -10   2   1      110.39      115.31     11.37 o
  -9   2   1      621.38      591.36     14.59 o
  -8   2   1      983.45      887.70     13.48 o
  -7   2   1     1369.50     1162.58     14.53 o
  -6   2   1     1067.27      939.26     11.93 o
  -5   2   1     1702.37     1500.81     14.81 o
  -4   2   1      334.40      245.56      8.34 o
  -3   2   1      780.18      623.82      6.38 o
  -2   2   1     1915.43     1736.32     12.36 o
  -1   2   1      149.69      108.24      2.42 o
   0   2   1     4907.57     4239.45     30.60 o
   1   2   1       11.13        5.47      1.61 o
   2   2   1     3599.29     3914.63     25.57 o
   3   2   1     1387.55     1159.45      9.27 o
   4   2   1     2131.77     1758.98     14.91 o
   5   2   1     1244.21      958.61     11.25 o
   6   2   1     1390.53     1198.24     13.65 o
   7   2   1     2298.16     2002.50     23.13 o
   8   2   1     1346.72     1167.33     16.61 o
   9   2   1       22.85        8.41     10.67 o
  10   2   1       21.77       10.47     11.53 o
  11   2   1       33.68       67.22     16.65 o
  12   2   1        6.78      -15.69     14.10 o
  13   2   1       61.67       54.56     16.26 o
  14   2   1       26.38       47.87     39.30 o
 -13   3   1       12.87       -2.83     18.19 o
 -12   3   1       71.01       83.56     16.74 o
 -11   3   1     1095.68     1070.78     24.33 o
 -10   3   1      391.51      388.02     15.44 o
  -9   3   1      336.16      297.86     13.34 o
  -8   3   1      788.64      748.45     15.17 o
  -7   3   1     2178.36     2011.57     21.76 o
  -6   3   1      972.86      880.42     13.20 o
  -5   3   1      328.81      370.69     13.43 o
  -4   3   1      390.96      341.08      5.47 o
  -3   3   1     5861.84     5593.10     42.89 o
  -2   3   1     2220.04     1855.57     14.89 o
  -1   3   1     3284.69     2619.67     23.91 o
   0   3   1    14382.00    12813.38     93.01 o
   1   3   1    21828.76    19878.34    134.15 o
   2   3   1     5579.46     4871.93     38.68 o
   3   3   1      914.16      578.08      6.57 o
   4   3   1      598.04      440.50      6.53 o
   5   3   1     2692.87     2427.35     20.18 o
   6   3   1      213.48      231.17      7.62 o
   7   3   1       63.71       46.48      9.97 o
   8   3   1      531.69      452.37     12.06 o
   9   3   1      888.68      811.54     18.14 o
  10   3   1      848.48      803.47     21.70 o
  11   3   1      687.93      693.17     20.23 o
  12   3   1      493.59      518.16     20.31 o
  13   3   1      409.40      442.31     27.16 o
 -13   4   1      134.46      143.11     20.90 o
 -12   4   1      197.34      198.29     18.89 o
 -11   4   1      501.17      554.80     20.61 o
 -10   4   1      175.87      162.19     15.21 o
  -9   4   1      511.93      532.88     17.81 o
  -8   4   1       13.66       -7.65     12.89 o
  -7   4   1     1342.08     1235.29     14.33 o
  -6   4   1     1096.45      882.91     10.96 o
  -5   4   1     6041.16     5785.93     45.32 o
  -4   4   1     7510.94     6790.40     55.57 o
  -3   4   1    13273.90    12925.58     97.47 o
  -2   4   1     2361.69     1778.43     15.46 o
  -1   4   1      231.65      168.37      4.18 o
   0   4   1      651.74      663.13      8.35 o
   1   4   1     2062.37     2212.65     21.71 o
   2   4   1     2100.55     1952.86     16.19 o
   3   4   1     3037.56     2907.95     23.93 o
   4   4   1     1768.89     1504.48     15.79 o
   5   4   1     5389.25     5128.28     40.10 o
   6   4   1      458.20      380.17     10.02 o
   7   4   1     1807.05     1642.53     15.78 o
   8   4   1      561.50      509.08     15.51 o
   9   4   1     1733.57     1598.26     25.77 o
  10   4   1      102.36      101.69     14.48 o
  11   4   1      126.50      175.59     16.17 o
  12   4   1       78.85       70.12     17.95 o
  13   4   1        0.18       -7.41     19.49 o
 -13   5   1      128.93      138.08     23.31 o
 -12   5   1      672.45      715.08     25.23 o
 -11   5   1     1259.55     1275.25     28.63 o
 -10   5   1      646.94      697.75     25.28 o
  -9   5   1      318.96      318.21     16.25 o
  -8   5   1      443.43      456.55     12.79 o
  -7   5   1      134.60      104.09      8.07 o
  -6   5   1        5.63       -2.67      6.81 o
  -5   5   1       31.80       29.01      4.99 o
  -4   5   1     1111.50     1020.56     16.77 o
  -3   5   1     3280.15     3035.38     27.91 o
  -2   5   1     1950.44     1658.79     23.86 o
  -1   5   1     1863.57     1441.13     17.05 o
   0   5   1    12034.61    11647.36    120.78 o
   1   5   1     7348.60     6739.01     59.90 o
   2   5   1     9559.83     8968.04     72.63 o
   3   5   1     2744.86     2283.40     21.88 o
   4   5   1     2392.68     2079.59     21.64 o
   5   5   1      813.58      752.67     10.20 o
   6   5   1     2014.53     1976.66     18.08 o
   7   5   1      178.40      160.01      8.63 o
   8   5   1      155.90      149.19      9.69 o
   9   5   1     1430.21     1385.77     20.87 o
  10   5   1       13.16        7.66     15.41 o
  11   5   1      436.52      479.77     20.76 o
  12   5   1       79.46       89.59     19.08 o
  13   5   1      192.23      150.41     23.15 o
 -12   6   1       56.12       77.30     21.48 o
 -11   6   1       99.54       89.12     19.36 o
 -10   6   1       72.67       53.22     13.26 o
  -9   6   1        7.33        5.17     10.93 o
  -8   6   1       26.12       -5.17     10.52 o
  -7   6   1     1652.46     1512.69     24.20 o
  -6   6   1     2435.70     2327.53     26.87 o
  -5   6   1     2259.05     2134.04     20.96 o
  -4   6   1     5342.44     5397.02     50.34 o
  -3   6   1     2388.82     2260.78     21.45 o
  -2   6   1     2142.42     1965.13     23.68 o
  -1   6   1      654.01      592.53     15.95 o
   0   6   1      247.66      279.04      9.12 o
   1   6   1        4.77       -6.21      7.02 o
   2   6   1      906.54      805.29     13.66 o
   3   6   1      696.03      722.89     12.63 o
   4   6   1      305.78      304.18     16.37 o
   5   6   1     5239.03     5065.65     43.68 o
   6   6   1     5412.35     5043.72     48.40 o
   7   6   1      814.13      766.84     17.63 o
   8   6   1     2924.15     2791.56     34.08 o
   9   6   1      610.13      607.29     16.74 o
  10   6   1      205.93      227.82     13.33 o
  11   6   1        4.64       -7.49     18.24 o
  12   6   1        4.89       -8.03     19.78 o
 -12   7   1       19.97      -28.34     25.02 o
 -11   7   1      146.77      119.56     16.87 o
 -10   7   1        5.39       -7.33     14.90 o
  -9   7   1      134.48      120.09     13.26 o
  -8   7   1       18.62        9.51     12.30 o
  -7   7   1       89.20       83.33     11.62 o
  -6   7   1        2.06       24.54     15.00 o
  -5   7   1      692.64      673.70     15.95 o
  -4   7   1        8.50       15.59     13.28 o
  -3   7   1     1361.37     1385.43     16.89 o
  -2   7   1      951.44      895.94     20.10 o
  -1   7   1     1580.50     1399.47     20.04 o
   0   7   1     3783.68     3665.55     44.23 o
   1   7   1     1098.88     1047.67     18.15 o
   2   7   1     2202.83     2120.35     25.30 o
   3   7   1      202.22      187.02     11.08 o
   4   7   1      245.24      263.59      9.49 o
   5   7   1      506.47      489.47     12.54 o
   6   7   1       30.55       35.56     11.02 o
   7   7   1      147.67      104.90     11.78 o
   8   7   1      220.17      223.25     13.19 o
   9   7   1      309.39      291.25     14.43 o
  10   7   1       58.46       49.00     13.71 o
  11   7   1      188.44      196.89     17.40 o
  12   7   1      182.70      180.60     23.54 o
 -11   8   1       44.26       49.37     16.33 o
 -10   8   1        0.31       30.42     17.20 o
  -9   8   1        7.63        4.10     16.48 o
  -8   8   1       33.99       75.86     16.13 o
  -7   8   1      172.97      216.49     14.52 o
  -6   8   1      715.43      715.77     23.70 o
  -5   8   1      789.69      765.65     19.94 o
  -4   8   1       16.22       31.30     12.85 o
  -3   8   1     2140.39     1908.31     27.23 o
  -2   8   1       34.13       62.49      9.21 o
  -1   8   1      336.45      392.36     11.87 o
   0   8   1       92.55       94.29      9.83 o
   1   8   1      121.30      138.82     10.05 o
   2   8   1      274.71      305.45     12.25 o
   3   8   1      524.68      515.18     15.64 o
   4   8   1      229.69      202.51     11.18 o
   5   8   1        5.90       -9.58     12.43 o
   6   8   1     1756.11     1610.32     26.61 o
   7   8   1      262.55      319.32     14.36 o
   8   8   1      370.65      389.09     15.62 o
   9   8   1      260.54      275.56     15.74 o
  10   8   1        0.38       15.86     15.33 o
  11   8   1       39.55       27.62     18.26 o
 -10   9   1       72.89       25.47     16.98 o
  -9   9   1        3.07       23.82     18.17 o
  -8   9   1       82.19      110.07     17.87 o
  -7   9   1       11.85       12.88     14.85 o
  -6   9   1       27.04       54.59     16.21 o
  -5   9   1       78.91      139.42     19.77 o
  -4   9   1      234.46      239.44     21.97 o
  -3   9   1       61.38      156.90     16.32 o
  -2   9   1      121.47      177.18     14.02 o
   0   9   1      774.72      696.15     17.55 o
   1   9   1      107.56      202.22     15.23 o
   2   9   1      388.11      322.27     13.76 o
   3   9   1       57.38       58.14     12.20 o
   4   9   1        7.51       33.09     12.48 o
   5   9   1       49.21      122.11     22.98 o
   6   9   1      192.69      230.67     17.26 o
   7   9   1        0.29       61.97     16.19 o
   8   9   1       18.22       40.79     16.93 o
   9   9   1        3.97       17.68     16.33 o
  10   9   1        4.19       11.83     19.48 o
  -9  10   1       31.95       36.44     18.26 o
  -8  10   1        1.23        5.62     18.93 o
  -7  10   1       99.26       79.54     23.07 o
  -6  10   1        1.08       50.60     18.10 o
  -5  10   1       85.55       68.88     17.75 o
  -4  10   1      107.67      111.25     14.66 o
  -3  10   1      122.13      138.57     15.41 o
  -2  10   1        1.46       44.72     20.39 o
  -1  10   1       45.83      109.37     14.83 o
   0  10   1      322.11      318.55     14.63 o
   1  10   1       49.32      112.47     16.12 o
   2  10   1        2.05       80.93     23.49 o
   3  10   1       39.99       73.70     14.04 o
   4  10   1        7.17       46.33     17.30 o
   5  10   1      103.32      134.98     18.97 o
   6  10   1      124.52      155.34     24.97 o
   7  10   1      109.26      154.86     17.40 o
   8  10   1        5.05        6.14     17.35 o
   9  10   1       16.28      -15.81     19.72 o
  -7  11   1        8.56        6.55     21.33 o
  -6  11   1       30.65       55.54     22.50 o
  -5  11   1       51.45       94.53     24.70 o
  -4  11   1      251.67      228.82     30.05 o
  -3  11   1       84.03      105.70     17.02 o
  -2  11   1      186.55      210.96     18.95 o
  -1  11   1      452.13      463.08     35.02 o
   0  11   1      149.24      175.22     21.89 o
   1  11   1      489.41      489.09     21.53 o
   2  11   1      255.16      247.72     16.67 o
   3  11   1      146.41      163.82     16.48 o
   4  11   1      259.45      223.06     27.50 o
   5  11   1       13.62       48.93     19.54 o
   6  11   1        0.48       17.88     19.75 o
   7  11   1      113.09      116.29     18.66 o
  -6  12   1      623.69      640.19     27.17 o
  -5  12   1      389.78      405.18     24.48 o
  -4  12   1      604.65      556.09     25.04 o
  -3  12   1      306.89      358.65     29.67 o
  -2  12   1      541.78      514.38     24.55 o
  -1  12   1      102.94       70.80     20.69 o
   0  12   1      107.02       65.94     26.96 o
   1  12   1      225.91      250.46     24.31 o
   2  12   1       29.10       80.01     27.06 o
   3  12   1       54.88       60.47     26.65 o
   4  12   1       51.55      152.82     31.30 o
   5  12   1      299.53      302.84     23.40 o
  -2  13   1       14.35      -12.47     23.01 o
  -1  13   1       25.60       -7.86     23.37 o
   0  13   1      540.78      504.14     24.80 o
   1  13   1      864.74      859.99     34.23 o
   2  13   1      112.21      117.46     28.79 o
 -14   0   2      315.01      391.24     48.37 o
 -13   0   2      230.00      138.31     42.33 o
 -12   0   2       27.09       23.67     31.69 o
 -11   0   2     2110.40     2178.10     58.94 o
 -10   0   2      628.96      766.90     31.72 o
  -9   0   2     2743.55     2765.78     89.05 o
  -8   0   2     3140.51     3244.59     62.50 o
  -7   0   2     4459.76     4596.63     73.66 o
  -6   0   2     1785.50     1948.60     32.27 o
  -5   0   2     7458.06     8656.99    117.90 o
  -4   0   2      122.72      171.71      8.15 o
  -3   0   2     1906.77     2004.49     23.76 o
  -2   0   2     4666.33     5312.38     45.33 o
  -1   0   2      844.83      626.59     19.82 o
   1   0   2    35550.25    32976.73    482.76 o
   2   0   2     1136.96     1113.85      9.49 o
   3   0   2    12627.31    14282.15    133.84 o
   4   0   2     2177.25     2206.59     25.51 o
   5   0   2     2285.96     2237.19     26.39 o
   6   0   2     2415.42     2332.29     30.41 o
   7   0   2     1347.95     1447.17     24.06 o
   8   0   2       64.42       49.55     12.23 o
   9   0   2      503.82      453.11     25.84 o
  10   0   2      147.50      137.98     23.77 o
  11   0   2      401.16      440.41     30.23 o
  12   0   2       50.44       48.07     34.55 o
  13   0   2      907.63      995.92     56.00 o
  14   0   2      254.32      278.01     47.65 o
 -14   1   2      153.02      158.12     52.00 o
 -13   1   2       55.46       38.48     28.58 o
 -12   1   2       71.73       68.90     23.97 o
 -11   1   2       73.71       91.23     13.84 o
 -10   1   2        0.08       -3.41      9.95 o
  -9   1   2        1.79       11.92      6.45 o
  -8   1   2       69.78       76.09      7.79 o
  -7   1   2      885.18      922.80     12.28 o
  -6   1   2     2368.34     2383.58     22.88 o
  -5   1   2     9436.25    10555.33     93.32 o
  -4   1   2      841.40      750.99     11.83 o
  -3   1   2    19282.88    22491.48    154.41 o
  -2   1   2      378.45      513.51      7.44 o
  -1   1   2     1825.10     1865.06     32.33 o
   0   1   2     3071.66     3814.46     39.55 o
   1   1   2        3.42       22.78      1.17 o
   2   1   2      765.41      971.14      6.46 o
   3   1   2     2992.84     3292.25     21.08 o
   4   1   2     2560.01     2838.93     25.40 o
   5   1   2     4607.33     5001.02     43.60 o
   6   1   2    11410.64    12666.02    107.24 o
   7   1   2     3622.25     3753.67     37.71 o
   8   1   2     3297.67     3543.10     37.85 o
   9   1   2     1585.51     1670.58     20.73 o
  10   1   2      284.95      333.16     12.64 o
  11   1   2      326.16      307.10     13.37 o
  12   1   2       40.25       29.54     16.57 o
  13   1   2       34.49       54.69     25.21 o
  14   1   2      118.20      112.27     32.65 o
 -14   2   2       62.28       76.02     59.46 o
 -13   2   2        4.51      -14.69     16.15 o
 -12   2   2       11.19       -0.17     16.22 o
 -11   2   2      793.11      870.76     19.55 o
 -10   2   2      623.91      726.67     16.17 o
  -9   2   2     1091.78     1110.16     18.77 o
  -8   2   2       94.45       98.83      7.13 o
  -7   2   2      247.99      225.12      8.58 o
  -6   2   2      951.89     1193.49     13.00 o
  -5   2   2       71.29      109.46      6.77 o
  -4   2   2      288.32      392.77      9.99 o
  -3   2   2    10832.26    12578.45     94.96 o
  -2   2   2     1433.43     1423.50     10.52 o
  -1   2   2     1933.54     1892.34     14.66 o
   0   2   2     8918.41     9468.78     71.10 o
   1   2   2     2065.76     2083.90     14.65 o
   2   2   2    22820.83    26843.72    181.54 o
   3   2   2    14273.34    16271.72    107.85 o
   4   2   2      650.52      692.52      7.53 o
   5   2   2      323.27      446.52      8.12 o
   6   2   2      700.63      898.08     12.30 o
   7   2   2        6.88       -2.44      6.93 o
   8   2   2      742.71      779.49     13.47 o
   9   2   2      457.94      464.30     14.46 o
  10   2   2     1048.12     1025.96     21.46 o
  11   2   2      169.14      143.41     14.48 o
  12   2   2      117.23      127.55     15.48 o
  13   2   2        7.65       20.95     15.52 o
  14   2   2      111.15      161.86     33.77 o
 -14   3   2       33.08       21.75     19.89 o
 -13   3   2       13.46       -5.86     18.41 o
 -12   3   2       28.04       33.29     16.30 o
 -11   3   2       37.46       64.25     19.52 o
 -10   3   2        8.64       -5.89     12.55 o
  -9   3   2       17.22        4.17     11.46 o
  -8   3   2      329.56      410.23     13.52 o
  -7   3   2     1242.82     1241.03     16.04 o
  -6   3   2     2006.16     2278.68     20.80 o
  -5   3   2     5078.86     5487.56     44.22 o
  -4   3   2     1338.49     1333.16     12.21 o
  -3   3   2     2954.22     3053.72     24.76 o
  -2   3   2      623.10      554.05      6.10 o
  -1   3   2      660.68      611.63      9.20 o
   0   3   2     1507.46     1590.89     12.33 o
   1   3   2     1096.11     1398.81     11.27 o
   2   3   2       39.83       66.24      4.02 o
   3   3   2       76.68      108.10      3.76 o
   5   3   2      317.47      533.40     13.35 o
   6   3   2     6089.58     6381.81     49.39 o
   7   3   2       12.50       35.86     10.39 o
   8   3   2      423.08      476.72     13.53 o
   9   3   2       21.06       62.55     11.69 o
  10   3   2      143.07      133.74     13.84 o
  11   3   2        8.52        6.36     14.41 o
  12   3   2       13.35       20.46     16.15 o
  13   3   2       22.31       28.36     17.49 o
 -13   4   2       16.03       39.38     20.24 o
 -12   4   2       11.76        9.10     17.23 o
 -11   4   2      254.40      318.91     18.24 o
 -10   4   2        0.93      -19.16     13.82 o
  -9   4   2       72.41      117.32     13.42 o
  -8   4   2      208.71      230.61     13.07 o
  -7   4   2       30.46       67.89      5.45 o
  -6   4   2       56.25       60.56      6.93 o
  -5   4   2       61.10       98.95     13.60 o
  -4   4   2      546.18      555.33     16.21 o
  -3   4   2      672.87      904.53     15.91 o
  -2   4   2      110.79      162.98      6.24 o
  -1   4   2       62.03      102.18      4.15 o
   0   4   2       59.83       76.90      4.21 o
   2   4   2     1495.48     1516.77     13.67 o
   3   4   2      109.44      220.46      7.53 o
   4   4   2      558.02      604.16      8.52 o
   5   4   2      124.89      272.34      9.43 o
   6   4   2      367.06      416.34      8.47 o
   7   4   2      213.03      231.48      6.11 o
   8   4   2        0.53       49.85      7.59 o
   9   4   2      584.30      574.37     16.28 o
  10   4   2      202.26      266.97     15.05 o
  11   4   2      132.44      128.45     16.62 o
  12   4   2        3.78       19.27     17.84 o
  13   4   2       24.14       24.67     19.84 o
 -13   5   2        7.18       36.27     22.39 o
 -12   5   2        3.64       20.32     19.59 o
 -11   5   2      127.84      201.41     18.76 o
 -10   5   2       18.66       26.94     18.11 o
  -9   5   2       53.34       74.66     11.31 o
  -8   5   2      159.42      201.61     11.78 o
  -7   5   2       21.68       65.22      8.18 o
  -6   5   2       76.63      128.41      6.09 o
  -5   5   2      354.53      480.47      9.62 o
  -3   5   2       55.27      132.63      9.46 o
  -2   5   2      659.16      916.27     17.14 o
  -1   5   2     1194.24     1261.39     14.56 o
   0   5   2      104.23      165.45     14.27 o
   1   5   2       95.92       81.04      6.23 o
   2   5   2     1491.05     1583.72     16.20 o
   3   5   2      348.54      372.39      7.67 o
   4   5   2      687.39      858.80     10.53 o
   5   5   2       68.71       95.82      5.25 o
   6   5   2       81.72       70.95      5.62 o
   7   5   2      659.45      640.61     11.52 o
   8   5   2       59.26       41.69      9.31 o
   9   5   2      122.76      172.47     10.64 o
  10   5   2       25.11        4.35     15.09 o
  11   5   2        7.59       -0.94     17.23 o
  12   5   2       60.53       70.26     19.51 o
  13   5   2        2.92      -11.97     20.75 o
 -12   6   2       74.78       75.88     21.67 o
 -11   6   2      267.17      280.94     21.92 o
 -10   6   2      489.77      593.07     18.88 o
  -9   6   2      535.03      547.41     17.38 o
  -8   6   2       55.85       48.48     12.57 o
  -7   6   2      106.83      146.56     12.76 o
  -6   6   2       70.02      116.16     14.89 o
  -5   6   2      906.10      878.30     15.24 o
  -4   6   2     1023.89     1061.07     19.38 o
  -3   6   2      405.46      408.40     10.41 o
  -2   6   2        4.41        9.84      8.53 o
  -1   6   2       11.23       27.79      6.74 o
   0   6   2      169.16      232.56      8.87 o
   1   6   2     2124.94     2431.49     26.51 o
   2   6   2     3648.42     3983.09     34.70 o
   3   6   2     4887.55     4879.66     45.54 o
   4   6   2     2265.52     2210.46     22.29 o
   5   6   2      155.45      304.90     17.31 o
   6   6   2       45.32       89.88      9.92 o
   7   6   2      823.24      744.43     16.07 o
   8   6   2      121.22      153.17     11.48 o
   9   6   2       14.15        9.91     11.52 o
  10   6   2        5.51        8.37     12.21 o
  11   6   2        2.73       -5.80     18.48 o
  12   6   2        4.66      -10.68     20.03 o
 -12   7   2        0.99       -8.44     23.07 o
 -11   7   2       11.22       16.79     14.07 o
 -10   7   2       39.63       41.88     15.92 o
  -9   7   2      257.57      262.28     16.51 o
  -8   7   2        7.53       26.61     12.11 o
  -7   7   2      208.62      246.23     14.36 o
  -6   7   2     4459.97     4106.45     74.05 o
  -5   7   2     1368.31     1298.96     23.19 o
  -4   7   2     6240.33     5686.21     59.71 o
  -3   7   2     2232.68     2295.09     23.81 o
  -2   7   2     3140.62     2991.88     36.66 o
  -1   7   2      770.07      774.08     22.72 o
   0   7   2      282.28      331.62     10.24 o
   1   7   2       83.06      113.87      9.28 o
   2   7   2        1.22        1.08      7.28 o
   3   7   2      181.30      231.67      8.39 o
   4   7   2      901.59      769.94     16.57 o
   5   7   2      356.34      451.97     12.35 o
   6   7   2      331.45      376.14     12.83 o
   7   7   2      308.30      363.86     15.19 o
   8   7   2      195.97      309.69     13.73 o
   9   7   2      777.25      804.00     19.10 o
  10   7   2      158.13      193.83     14.66 o
  11   7   2      111.56      139.07     14.94 o
  12   7   2       43.37       55.15     23.36 o
 -11   8   2       59.84       66.55     16.28 o
 -10   8   2      488.48      494.02     27.23 o
  -9   8   2      805.94      786.30     23.20 o
  -8   8   2      225.01      273.52     17.61 o
  -7   8   2      255.45      283.25     17.17 o
  -6   8   2       48.04       86.86     17.08 o
  -5   8   2      104.07      133.58     20.40 o
  -4   8   2      318.52      260.19     13.63 o
  -3   8   2      916.84      882.12     23.75 o
  -2   8   2     2254.37     2165.53     28.09 o
  -1   8   2     2621.31     2505.45     31.27 o
   0   8   2     1645.49     1505.06     22.18 o
   1   8   2     3204.09     3113.52     39.69 o
   2   8   2     2158.64     2101.03     24.28 o
   3   8   2     3340.38     2990.49     36.61 o
   4   8   2       85.36      105.18     10.81 o
   5   8   2       58.85       73.63     11.08 o
   6   8   2        4.17       61.03     12.51 o
   7   8   2      396.66      370.80     14.89 o
   8   8   2        1.06       -8.83     13.12 o
   9   8   2      333.48      333.67     16.13 o
  10   8   2      134.58      118.21     15.48 o
  11   8   2      109.41      117.09     16.77 o
 -10   9   2        0.22        6.25     17.18 o
  -9   9   2      186.42      136.64     17.30 o
  -8   9   2       80.89       75.83     17.91 o
  -7   9   2      251.84      235.98     19.28 o
  -6   9   2      405.41      404.72     21.75 o
  -5   9   2     1259.05     1135.84     29.66 o
  -4   9   2      756.86      749.33     24.50 o
  -3   9   2     3311.41     2963.12     40.31 o
  -2   9   2     1207.95     1130.96     21.70 o
  -1   9   2     2395.05     2200.38     29.44 o
   0   9   2      388.37      383.73     13.73 o
   1   9   2     2408.99     2070.09     28.23 o
   2   9   2      169.50      214.49     18.56 o
   3   9   2      126.78      105.30     12.72 o
   4   9   2      626.95      623.29     18.93 o
   5   9   2     1647.80     1571.37     27.64 o
   6   9   2     1646.34     1648.32     27.26 o
   7   9   2     1121.13     1165.51     22.91 o
   8   9   2      413.18      469.82     17.54 o
   9   9   2      508.08      527.90     32.00 o
  10   9   2      219.04      214.19     18.11 o
  -9  10   2      286.06      296.04     19.91 o
  -8  10   2      428.35      433.89     20.51 o
  -7  10   2      381.86      372.28     25.79 o
  -6  10   2      320.06      278.07     22.61 o
  -5  10   2       25.82       40.52     26.01 o
  -4  10   2       25.33       21.52     17.07 o
  -3  10   2      140.86      158.84     19.49 o
  -2  10   2      619.80      605.43     24.09 o
  -1  10   2      510.73      559.58     22.57 o
   0  10   2      612.86      649.06     17.73 o
   1  10   2     1237.14     1114.53     24.17 o
   2  10   2     1987.03     1857.32     28.97 o
   3  10   2      779.24      745.98     19.51 o
   4  10   2      800.62      753.28     19.70 o
   5  10   2      416.30      395.58     20.17 o
   6  10   2      182.15      221.60     19.40 o
   7  10   2       94.28       78.00     16.97 o
   8  10   2       27.21       20.62     17.36 o
   9  10   2        5.72       22.56     18.34 o
  -7  11   2      110.53       51.27     19.64 o
  -6  11   2      597.65      545.37     24.57 o
  -5  11   2      309.41      330.97     21.87 o
  -4  11   2      773.70      723.38     27.46 o
  -3  11   2      294.35      325.33     19.44 o
  -2  11   2     1127.53     1080.49     26.37 o
  -1  11   2      235.85      292.68     22.87 o
   0  11   2      169.89      184.74     24.28 o
   1  11   2       33.09       57.96     18.05 o
   2  11   2       44.74       49.43     15.31 o
   3  11   2       14.31       31.06     15.45 o
   4  11   2      171.13      182.24     19.79 o
   5  11   2      345.15      361.41     29.67 o
   6  11   2      402.25      436.54     29.39 o
   7  11   2      395.60      388.46     20.66 o
  -6  12   2      402.47      405.00     25.13 o
  -5  12   2       41.54      102.25     22.06 o
  -4  12   2       34.70      115.59     31.02 o
  -3  12   2       47.17      112.33     27.84 o
  -2  12   2      308.32      313.70     23.01 o
  -1  12   2      115.00       90.13     23.39 o
   0  12   2      115.38      141.86     22.93 o
   1  12   2      383.69      385.76     27.05 o
   2  12   2      586.80      562.44     32.71 o
   3  12   2        5.92       49.01     26.32 o
   4  12   2      890.44      844.82     40.94 o
   5  12   2       10.81       46.42     21.50 o
  -2  13   2        5.03      -34.95     25.50 o
  -1  13   2       18.33        5.65     23.22 o
   0  13   2      110.69      110.26     30.48 o
   1  13   2       41.32      117.76     50.39 o
   2  13   2      151.88      109.77     50.31 o
 -14   1   3        1.58       63.51     32.00 o
 -13   1   3        1.14      -21.80     28.39 o
 -12   1   3      324.40      254.26     27.84 o
 -11   1   3        5.88        2.28     13.80 o
 -10   1   3      550.02      521.18     18.96 o
  -9   1   3       51.81       50.70      6.74 o
  -8   1   3     1212.27     1103.85     14.78 o
  -7   1   3       10.78       21.70      5.33 o
  -6   1   3     1264.25     1154.17     14.05 o
  -5   1   3        5.22        6.02      4.27 o
  -4   1   3      490.71      381.63      5.98 o
  -3   1   3      121.50      152.87      4.08 o
  -2   1   3        2.10       59.17      4.29 o
  -1   1   3    10591.66     9749.69     63.50 o
   0   1   3     1358.70     1344.47     10.27 o
   1   1   3      805.20      716.99      5.17 o
   2   1   3     1113.39      998.89      6.63 o
   3   1   3     1384.91     1140.01      8.57 o
   4   1   3      776.87      720.47      7.05 o
   5   1   3     1594.62     1493.28     14.00 o
   6   1   3       72.66      117.29      6.38 o
   7   1   3      419.48      384.89     11.57 o
   8   1   3        0.07      -12.49      9.25 o
   9   1   3      655.46      647.55     14.32 o
  10   1   3      185.17      207.07     15.86 o
  11   1   3      638.86      576.88     19.80 o
  12   1   3       13.28        8.87     13.29 o
  13   1   3        5.35      -14.51     27.27 o
  14   1   3        5.11       37.92     30.41 o
 -14   2   3      172.84      107.83     47.10 o
 -13   2   3      191.14      163.33     17.04 o
 -12   2   3        6.58       -6.14     21.82 o
 -11   2   3      210.92      245.83     14.06 o
 -10   2   3       62.97       60.18     11.21 o
  -9   2   3        0.57        8.47      9.49 o
  -8   2   3      579.34      539.86     10.96 o
  -7   2   3      992.81      921.21     14.26 o
  -6   2   3     1353.00     1218.44     13.56 o
  -5   2   3      286.06      198.00      6.74 o
  -4   2   3     5303.20     4831.49     36.85 o
  -3   2   3      578.27      378.31      9.82 o
  -2   2   3    11004.86    10021.32     72.69 o
  -1   2   3    13157.81    11810.75     85.79 o
   0   2   3     8540.62     7527.56     56.80 o
   1   2   3     3443.43     3370.20     22.26 o
   2   2   3      354.45      417.03      4.31 o
   3   2   3      120.99      114.89      3.77 o
   4   2   3     4032.20     3849.06     29.94 o
   5   2   3     4212.52     3961.43     32.24 o
   6   2   3     1676.47     1523.02     14.59 o
   7   2   3      708.52      625.72     12.89 o
   8   2   3      973.08      857.27     15.07 o
   9   2   3       12.50       -8.61     11.27 o
  10   2   3       18.84       25.35     12.70 o
  11   2   3       15.17      -19.66     13.37 o
  12   2   3       86.81       87.34     15.14 o
  13   2   3       48.09       46.87     16.39 o
 -14   3   3       74.47       95.54     20.40 o
 -13   3   3       13.42       35.85     18.51 o
 -12   3   3       17.36       25.41     16.54 o
 -11   3   3       13.62       12.04     14.52 o
 -10   3   3      536.05      542.83     21.18 o
  -9   3   3     1521.47     1422.10     23.93 o
  -8   3   3      937.13      889.33     16.75 o
  -7   3   3     2390.92     2140.93     23.67 o
  -6   3   3      140.45      102.43      7.26 o
  -5   3   3       11.28       46.15      9.47 o
  -4   3   3        1.36        3.84      4.01 o
  -3   3   3       55.94       58.08      5.62 o
  -2   3   3     1706.88     1632.00     15.31 o
  -1   3   3     5384.81     4924.05     37.54 o
   0   3   3     2710.91     2239.31     21.00 o
   1   3   3      646.26      405.15      5.12 o
   2   3   3     5936.93     5071.01     37.76 o
   3   3   3     7830.38     7585.67     57.63 o
   4   3   3     5230.79     4500.55     32.94 o
   5   3   3     4263.24     3816.51     30.25 o
   6   3   3     1683.68     1518.38     14.29 o
   7   3   3      501.93      476.32      8.83 o
   8   3   3       91.97       82.03     10.94 o
   9   3   3      893.73      856.47     19.22 o
  10   3   3       39.74       41.91     13.41 o
  11   3   3      411.41      380.41     17.39 o
  12   3   3      369.35      364.69     18.64 o
  13   3   3       11.42       23.83     20.77 o
 -13   4   3      183.50      152.33     21.06 o
 -12   4   3       22.25       45.05     18.08 o
 -11   4   3      551.82      535.83     19.88 o
 -10   4   3       16.88      -16.20     14.46 o
  -9   4   3       25.42       28.38     13.06 o
  -8   4   3     1332.82     1245.79     23.46 o
  -7   4   3      317.46      273.79      6.88 o
  -6   4   3     4412.06     4114.99     34.51 o
  -5   4   3     5088.02     4459.15     38.21 o
  -4   4   3     7445.56     6973.92     55.96 o
  -3   4   3     5145.83     4294.47     49.87 o
  -2   4   3     5666.70     5270.49     46.86 o
  -1   4   3     2217.45     1818.26     17.73 o
   0   4   3       72.37       29.00      3.51 o
   1   4   3     2144.20     2132.74     19.13 o
   2   4   3        2.05       15.64      4.18 o
   3   4   3        8.73       24.00      4.93 o
   4   4   3      996.19     1014.69      9.92 o
   5   4   3      619.11      482.70      9.97 o
   6   4   3     5897.45     5701.66     44.66 o
   7   4   3      800.64      697.84     10.36 o
   8   4   3     4737.75     4377.36     40.25 o
   9   4   3      224.89      231.27     13.85 o
  10   4   3     3291.15     3158.65     41.35 o
  11   4   3        6.70       -7.09     15.21 o
  12   4   3      255.18      249.66     19.66 o
  13   4   3       13.31      -12.47     18.93 o
 -13   5   3        1.90       17.44     21.04 o
 -12   5   3      562.55      552.00     24.07 o
 -11   5   3       46.94       58.94     18.10 o
 -10   5   3      817.64      811.49     23.58 o
  -9   5   3     1598.63     1423.79     28.13 o
  -8   5   3     3653.90     3433.89     43.81 o
  -7   5   3     1642.58     1532.85     19.22 o
  -6   5   3      810.54      766.28     11.02 o
  -5   5   3      438.21      425.90      7.96 o
  -4   5   3     2566.61     2476.08     23.29 o
  -3   5   3        3.10       -4.56      8.06 o
  -2   5   3      225.65      294.83     10.58 o
  -1   5   3     2684.39     2478.36     24.61 o
   0   5   3     3876.29     3319.27     39.30 o
   1   5   3     5341.67     4853.90     43.92 o
   2   5   3     6081.31     5306.77     44.78 o
   3   5   3    10023.87     9407.36     80.85 o
   4   5   3     5927.03     5547.29     46.64 o
   5   5   3      372.14      329.05      6.74 o
   6   5   3       38.31       26.11      5.59 o
   7   5   3       33.14       19.91      6.99 o
   8   5   3      105.79      109.31      9.79 o
   9   5   3       48.89       50.64     10.05 o
  10   5   3      141.29      155.63     15.51 o
  11   5   3      116.59      114.56     17.16 o
  12   5   3       61.99       35.99     19.59 o
  13   5   3       54.32       60.33     22.29 o
 -12   6   3       75.92       57.41     21.37 o
 -11   6   3       93.30       58.39     19.97 o
 -10   6   3      472.79      476.37     18.48 o
  -9   6   3      346.82      307.16     22.72 o
  -8   6   3       18.72       -4.89     12.03 o
  -7   6   3      285.63      265.92     12.49 o
  -6   6   3     2163.42     2001.27     29.88 o
  -5   6   3     1801.05     1677.64     22.26 o
  -4   6   3      906.44      742.19     21.53 o
  -3   6   3     2628.57     2508.14     24.67 o
  -2   6   3     3364.20     3190.48     32.84 o
  -1   6   3     2803.32     2423.33     28.59 o
   0   6   3     1241.87     1047.78     16.74 o
   1   6   3     1183.22     1043.15     14.50 o
   2   6   3      442.53      563.87     11.85 o
   3   6   3      956.05      908.13     12.12 o
   4   6   3        8.49       -6.44      7.68 o
   5   6   3       40.79       29.75      7.02 o
   6   6   3     2554.70     2397.80     25.45 o
   7   6   3     2247.98     2156.90     26.63 o
   8   6   3       75.42       82.95     11.28 o
   9   6   3      598.28      584.34     15.31 o
  10   6   3      561.15      521.59     16.43 o
  11   6   3      122.09      105.62     19.05 o
  12   6   3      143.26      119.52     21.79 o
 -12   7   3      181.09      146.12     24.66 o
 -11   7   3       98.09      116.55     16.93 o
 -10   7   3      305.64      319.73     15.52 o
  -9   7   3     1179.97     1071.24     37.43 o
  -8   7   3      797.14      812.96     27.27 o
  -7   7   3       17.49       35.86     13.41 o
  -5   7   3       43.86       72.95     22.86 o
  -4   7   3      145.74      194.15     10.33 o
  -3   7   3      500.31      455.14     11.34 o
  -2   7   3       63.24       70.78     11.52 o
  -1   7   3      820.23      843.10     15.38 o
   0   7   3     1095.23     1025.77     18.92 o
   1   7   3     1041.07      969.79     16.51 o
   2   7   3     1415.08     1337.06     16.89 o
   3   7   3     5556.07     5345.21     61.72 o
   4   7   3     1584.36     1540.59     21.52 o
   5   7   3      319.54      326.02     12.32 o
   6   7   3       57.60       28.78     10.57 o
   7   7   3       98.56      120.75     11.95 o
   8   7   3       10.58       26.32     12.26 o
   9   7   3        0.57       21.81     13.00 o
  10   7   3       32.14       31.84     14.28 o
  11   7   3      157.87      184.96     15.23 o
 -11   8   3       57.20       76.84     16.23 o
 -10   8   3       78.42       81.09     15.96 o
  -9   8   3        0.10       15.00     14.87 o
  -8   8   3      281.67      272.25     17.98 o
  -7   8   3        7.05       13.49     15.84 o
  -6   8   3       17.50       51.86     16.56 o
  -5   8   3     1834.76     1728.59     29.77 o
  -4   8   3       16.93       61.15     11.31 o
  -3   8   3      983.72      934.87     19.31 o
  -2   8   3      393.42      466.98     14.07 o
  -1   8   3     1489.14     1519.43     23.75 o
   0   8   3       14.65       49.73     10.12 o
   1   8   3     2365.75     2182.45     28.38 o
   2   8   3      164.03      206.34     15.71 o
   3   8   3       45.20       69.24     11.60 o
   4   8   3        6.13       57.87     11.43 o
   5   8   3      114.39      169.44     13.57 o
   6   8   3      306.22      345.06     13.90 o
   7   8   3      509.96      544.23     16.06 o
   8   8   3       90.94       89.21     13.81 o
   9   8   3        4.97        3.40     14.20 o
  10   8   3       57.48       60.42     15.43 o
  11   8   3       55.25       64.98     16.39 o
 -10   9   3       91.10       71.81     17.53 o
  -9   9   3       31.28       24.42     16.58 o
  -8   9   3        1.11       -8.04     15.64 o
  -7   9   3      104.63       81.02     18.65 o
  -6   9   3       31.40       64.03     29.71 o
  -5   9   3        0.56       84.07     20.91 o
  -4   9   3      213.67      244.35     15.24 o
  -3   9   3       56.49      152.47     31.14 o
  -2   9   3      254.28      240.00     16.06 o
  -1   9   3       59.34      124.62     13.04 o
   0   9   3       43.29       69.58     10.76 o
   1   9   3      122.15      165.00     10.60 o
   2   9   3      399.25      373.69     14.24 o
   3   9   3        1.54        0.06     12.98 o
   4   9   3       30.50       36.45     11.57 o
   5   9   3        6.41       35.47     14.18 o
   6   9   3      101.41      169.42     14.59 o
   7   9   3        8.35       43.14     14.02 o
   8   9   3      205.56      196.43     15.87 o
   9   9   3       13.49       29.02     15.90 o
  10   9   3       33.34       49.43     17.42 o
  -9  10   3        7.73       13.39     18.36 o
  -8  10   3        1.60       32.28     19.78 o
  -7  10   3        3.92       15.03     19.93 o
  -6  10   3       44.48       73.99     21.45 o
  -5  10   3       16.94       20.43     19.96 o
  -4  10   3      140.17      144.87     20.24 o
  -3  10   3        9.62       21.55     15.01 o
  -2  10   3      314.54      330.77     15.78 o
  -1  10   3      116.75      142.48     15.48 o
   0  10   3      136.36      128.16     14.05 o
   1  10   3        1.89       61.18     17.82 o
   2  10   3      277.90      359.90     27.52 o
   3  10   3       14.46       51.92     14.69 o
   4  10   3      155.55      158.98     14.95 o
   5  10   3       23.48       36.00     17.48 o
   6  10   3      302.06      271.28     18.43 o
   7  10   3       94.83       94.24     16.99 o
   8  10   3       21.92       18.03     17.36 o
   9  10   3        2.88        2.14     18.26 o
  -7  11   3       82.27       69.12     19.95 o
  -6  11   3       41.99       72.31     20.62 o
  -5  11   3       41.81       22.61     19.65 o
  -4  11   3        0.70       37.68     30.73 o
  -3  11   3       44.97       93.70     20.34 o
  -2  11   3      763.32      754.82     22.11 o
  -1  11   3      213.89      249.21     25.78 o
   0  11   3      494.24      556.01     30.18 o
   1  11   3       57.09       74.81     18.18 o
   2  11   3       18.88        0.13     15.04 o
   3  11   3      419.45      461.74     18.49 o
   4  11   3      290.82      294.52     20.62 o
   5  11   3       85.46       85.81     20.09 o
   6  11   3        4.60      -19.90     18.54 o
   7  11   3       93.76       84.50     18.57 o
  -6  12   3       61.98       90.75     22.92 o
  -5  12   3      187.32      215.62     23.33 o
  -4  12   3      303.19      374.15     23.94 o
  -3  12   3      563.71      578.17     32.94 o
  -2  12   3      560.33      573.55     28.31 o
  -1  12   3       73.37       51.01     21.48 o
   0  12   3      293.73      278.37     21.61 o
   1  12   3        2.01       15.47     20.06 o
   2  12   3      143.38      164.37     23.64 o
   3  12   3       20.73       92.08     28.83 o
   4  12   3       74.24      116.27     21.63 o
   5  12   3        3.05       14.62     22.59 o
  -2  13   3       12.19       -3.31     26.28 o
  -1  13   3      357.97      284.81     28.20 o
   0  13   3      386.25      436.58     65.17 o
   1  13   3      897.02      870.90     39.88 o
   2  13   3      718.40      773.50     47.40 o
 -14   0   4      642.67      604.33    112.82 o
 -13   0   4        5.30      -57.61     38.41 o
 -12   0   4      237.70      212.09     38.63 o
 -11   0   4      204.64      278.82     35.38 o
 -10   0   4     2620.07     2739.89     74.87 o
  -9   0   4      801.73      816.13     34.42 o
  -8   0   4     8363.73     8601.98    141.47 o
  -7   0   4     1426.06     1469.47     30.39 o
  -6   0   4     2377.68     2509.31     36.74 o
  -5   0   4      175.91      251.35      8.65 o
  -4   0   4       97.78      132.45      4.09 o
  -3   0   4    14419.43    17097.31    150.23 o
  -1   0   4     2254.61     2376.07     21.71 o
   0   0   4     7565.57     9013.33     92.84 o
   1   0   4     6472.21     7238.65     70.56 o
   2   0   4     4342.78     5451.48     47.63 o
   3   0   4     8354.67     9503.25     83.02 o
   4   0   4     1893.62     1730.60     20.79 o
   5   0   4     5236.57     5758.88     63.89 o
   6   0   4     3350.56     3415.31     39.80 o
   7   0   4      660.93      679.23     14.11 o
   8   0   4      140.58      176.08     10.08 o
   9   0   4      140.57      185.53     11.99 o
  10   0   4     1192.39     1136.83     24.42 o
  11   0   4       93.63       98.82     20.25 o
  12   0   4      669.64      727.63     47.09 o
  13   0   4       87.53       90.74     41.83 o
  14   0   4        4.01       -9.36     44.73 o
 -14   1   4      299.83      299.14     34.11 o
 -13   1   4      503.10      566.23     41.11 o
 -12   1   4      138.73      161.06     27.07 o
 -11   1   4      137.15      141.75     12.41 o
 -10   1   4      145.39      171.78     11.23 o
  -9   1   4        0.53       -4.21      6.85 o
  -8   1   4        0.36       21.84      6.27 o
  -7   1   4      386.43      397.85      9.16 o
  -6   1   4      968.93      979.26     12.63 o
  -5   1   4     3433.70     3455.93     33.42 o
  -4   1   4    14353.05    15749.42    136.15 o
  -3   1   4    11418.11    12495.85     81.08 o
  -2   1   4    49893.30    56867.30    344.42 o
  -1   1   4    22240.55    24883.14    157.58 o
   0   1   4     2188.84     2339.19     17.54 o
   1   1   4    10816.76    12130.22     74.73 o
   2   1   4     1869.38     2377.15     14.87 o
   3   1   4     3040.61     3774.62     24.64 o
   4   1   4       10.33       48.66      3.10 o
   5   1   4      322.57      349.09      5.56 o
   6   1   4     1125.06     1163.16     11.84 o
   7   1   4     2082.33     2279.40     21.05 o
   8   1   4     1184.65     1217.18     15.55 o
   9   1   4     2541.44     2725.43     35.75 o
  10   1   4     2184.21     2335.88     33.23 o
  11   1   4       77.55       88.89     13.39 o
  12   1   4      456.30      520.74     26.59 o
  13   1   4       67.15       75.86     17.78 o
 -14   2   4        2.44       -9.76     37.96 o
 -13   2   4       60.75       46.02     16.26 o
 -12   2   4      370.37      409.56     18.83 o
 -11   2   4      138.92      174.76     13.72 o
 -10   2   4      580.98      634.62     18.55 o
  -9   2   4      966.99      985.52     18.97 o
  -8   2   4     3660.50     3692.65     37.44 o
  -7   2   4     1743.21     1737.43     21.71 o
  -6   2   4      833.06      869.97     12.23 o
  -5   2   4     6786.54     7172.91     66.92 o
  -4   2   4      496.78      526.55      6.45 o
  -3   2   4     9711.47    11803.03     80.03 o
  -2   2   4     3693.16     4587.01     32.74 o
  -1   2   4     1267.73     1318.07     11.03 o
   0   2   4    14185.60    15806.31    114.55 o
   1   2   4    22150.95    25257.54    171.20 o
   2   2   4     4654.46     4607.74     29.12 o
   3   2   4    27715.07    32714.02    224.20 o
   4   2   4     8865.28    10124.63     76.41 o
   5   2   4     1377.10     1564.39     14.02 o
   6   2   4     2499.15     2650.69     22.90 o
   7   2   4        6.98       24.19      5.90 o
   8   2   4       91.69      123.95      8.40 o
   9   2   4      561.69      697.19     26.00 o
  10   2   4      239.25      314.31     16.66 o
  11   2   4       34.80       35.49     14.15 o
  12   2   4      311.20      347.29     17.65 o
  13   2   4       72.33      102.89     18.37 o
 -14   3   4       79.64       97.17     22.89 o
 -13   3   4      557.94      574.44     27.51 o
 -12   3   4      110.02      123.18     16.82 o
 -11   3   4      268.91      272.08     16.42 o
 -10   3   4       33.65       40.78     12.94 o
  -9   3   4       86.70       93.40     11.98 o
  -8   3   4      422.27      479.55     14.83 o
  -7   3   4      789.47      851.00     13.52 o
  -6   3   4      173.00      228.65      6.74 o
  -5   3   4      196.99      270.22      5.39 o
  -4   3   4     5066.28     5236.78     52.30 o
  -2   3   4     1362.41     1411.97     13.15 o
  -1   3   4    14348.85    15738.81    122.07 o
   0   3   4      125.02      185.52      3.38 o
   1   3   4     6593.44     7595.52     54.34 o
   2   3   4        8.80       35.01      2.89 o
   3   3   4      254.47      318.48      5.35 o
   4   3   4      133.60      142.26      5.02 o
   5   3   4     1106.78     1432.62     15.86 o
   6   3   4       23.65       61.28      4.88 o
   7   3   4      867.64      905.79     10.93 o
   8   3   4      407.07      427.96      9.91 o
   9   3   4       96.14      143.50     13.16 o
  10   3   4      621.42      661.32     19.88 o
  11   3   4       17.26       -9.82     14.91 o
  12   3   4      429.04      486.15     24.47 o
  13   3   4       46.54       38.70     17.41 o
 -13   4   4       71.39      113.05     20.56 o
 -12   4   4      125.55      106.40     18.72 o
 -11   4   4       33.65       27.09     16.53 o
 -10   4   4      101.80       81.43     15.87 o
  -9   4   4       32.50       42.97     13.40 o
  -8   4   4      489.77      535.75     23.70 o
  -7   4   4      122.63      150.60      5.95 o
  -6   4   4      160.28      289.93      7.33 o
  -5   4   4      346.28      341.85      8.08 o
  -3   4   4      149.69      159.33      7.70 o
  -2   4   4      129.69      241.34      6.88 o
  -1   4   4     2804.86     2987.67     28.54 o
   1   4   4     1631.14     1733.75     16.11 o
   2   4   4      169.54      287.24      7.31 o
   3   4   4     2250.79     2459.87     20.29 o
   4   4   4       21.05      122.34      4.26 o
   5   4   4       58.38      106.87      5.28 o
   6   4   4        4.96       42.66      5.20 o
   7   4   4       14.70       18.41      6.36 o
   8   4   4      125.12      147.75      7.36 o
   9   4   4      611.83      609.69     14.10 o
  10   4   4      113.43      109.35     14.98 o
  11   4   4       63.43       70.36     16.16 o
  12   4   4        5.13       -8.59     17.31 o
  13   4   4       61.30       72.32     19.81 o
 -13   5   4       13.96       -6.15     21.31 o
 -12   5   4      345.51      339.66     22.50 o
 -11   5   4        9.64       -4.29     17.80 o
 -10   5   4      711.23      661.25     23.42 o
  -9   5   4        9.44       12.76     11.51 o
  -8   5   4        0.29       -7.54     11.08 o
  -7   5   4        9.55       32.25      7.82 o
  -6   5   4     1377.93     1548.60     18.09 o
  -5   5   4       75.99      142.49      6.35 o
  -4   5   4      567.53      662.89     14.53 o
  -3   5   4     1269.83     1499.28     17.51 o
  -2   5   4      671.84      822.24     12.79 o
   0   5   4      166.47      277.45      6.91 o
   1   5   4      246.01      236.73      6.65 o
   2   5   4     2041.82     2024.62     19.02 o
   3   5   4      114.10      118.57      5.89 o
   4   5   4       10.96        1.18      5.47 o
   5   5   4        4.70       44.22      5.13 o
   6   5   4      647.56      685.65     11.89 o
   7   5   4      107.12      151.89      9.40 o
   8   5   4     1135.25     1130.82     18.14 o
   9   5   4       30.48       48.48     10.30 o
  10   5   4      243.65      275.72     13.27 o
  11   5   4        8.66        0.35     16.42 o
  12   5   4        5.27      -28.50     19.00 o
 -12   6   4        4.05      -31.53     21.02 o
 -11   6   4       15.41       -0.09     19.56 o
 -10   6   4       37.32       44.20     13.87 o
  -9   6   4       18.49       22.51     23.80 o
  -8   6   4       87.07       83.40     11.58 o
  -7   6   4        4.20       -3.37     11.51 o
  -6   6   4       42.05      171.27     14.79 o
  -5   6   4      604.16      546.27     16.71 o
  -4   6   4      175.23      160.61     10.31 o
  -3   6   4       38.86       54.53      9.48 o
  -2   6   4       27.07       54.55      6.47 o
  -1   6   4       33.66       50.02      7.60 o
   0   6   4     1044.18      995.01     15.39 o
   1   6   4      803.63      868.37     12.39 o
   2   6   4       85.45      111.05      5.99 o
   3   6   4      547.93      704.85     12.34 o
   4   6   4      613.72      601.08     10.98 o
   5   6   4      215.46      286.00     11.40 o
   6   6   4      425.80      481.49     11.11 o
   7   6   4        9.25       -1.28      9.50 o
   8   6   4       60.96       37.45     10.35 o
   9   6   4        0.15       -5.85     11.53 o
  10   6   4      420.14      418.91     15.06 o
  11   6   4        0.67      -14.77     13.03 o
  12   6   4       41.81       31.42     20.91 o
 -12   7   4       37.97       53.77     23.81 o
 -11   7   4        3.29        1.97     14.06 o
 -10   7   4       70.64       92.65     20.57 o
  -9   7   4        2.73        4.29     18.68 o
  -8   7   4      119.26      140.17     13.65 o
  -7   7   4       90.89       98.54     12.59 o
  -6   7   4      254.58      295.09     35.61 o
  -5   7   4     2448.70     2468.73     36.28 o
  -4   7   4      332.94      388.10     13.96 o
  -3   7   4     1586.51     1590.85     20.54 o
  -2   7   4      799.52      809.66     25.78 o
  -1   7   4      102.02      186.22     12.17 o
   0   7   4     1703.13     1575.05     21.65 o
   1   7   4       21.95       27.46      6.92 o
   2   7   4       87.21      137.48     10.03 o
   3   7   4       62.25      108.45      7.93 o
   4   7   4        2.96       26.56      9.40 o
   5   7   4       26.19       14.43      9.25 o
   6   7   4      420.77      443.38     14.09 o
   7   7   4     1579.22     1546.88     25.50 o
   8   7   4      844.37      820.96     18.85 o
   9   7   4      539.01      590.56     17.42 o
  10   7   4      211.13      257.08     15.40 o
  11   7   4      118.61      152.00     15.19 o
 -11   8   4      433.90      473.60     26.55 o
 -10   8   4       14.57       26.14     19.71 o
  -9   8   4      451.37      516.24     26.92 o
  -8   8   4     1457.39     1469.02     29.83 o
  -7   8   4     1048.08     1013.99     23.54 o
  -6   8   4     1017.32      992.84     27.45 o
  -5   8   4      866.09      808.08     25.24 o
  -4   8   4      486.52      499.50     15.77 o
  -3   8   4      330.49      337.27     17.50 o
  -2   8   4        4.56       43.37     11.25 o
  -1   8   4     1061.44      990.04     26.65 o
   0   8   4     1695.08     1557.37     32.63 o
   1   8   4     4082.38     3533.66     37.60 o
   2   8   4     2607.03     2475.30     26.69 o
   3   8   4     3269.51     3048.60     37.94 o
   4   8   4     4282.80     4020.20     44.70 o
   5   8   4     2922.85     2699.41     37.45 o
   6   8   4     1042.51     1038.60     20.30 o
   7   8   4      394.53      377.74     14.96 o
   8   8   4        1.63       14.72     13.72 o
   9   8   4        1.94       -5.27     14.42 o
  10   8   4       12.71       16.43     15.35 o
  11   8   4      198.68      186.59     17.20 o
 -10   9   4       29.40       25.50     17.30 o
  -9   9   4       34.19       23.79     16.83 o
  -8   9   4       72.64       41.24     18.51 o
  -7   9   4        5.43      -26.58     17.72 o
  -6   9   4       17.31       22.58     16.36 o
  -5   9   4      689.50      682.80     22.15 o
  -4   9   4     1449.57     1465.53     25.67 o
  -3   9   4     1448.96     1435.30     24.63 o
  -2   9   4     2328.77     2224.48     34.89 o
  -1   9   4     1661.38     1618.48     24.26 o
   0   9   4     1045.49     1001.87     19.23 o
   1   9   4      177.67      209.49     11.08 o
   2   9   4      140.44      152.43     12.88 o
   3   9   4       63.45       53.53     12.66 o
   4   9   4      168.32      151.70     13.28 o
   5   9   4      238.32      238.60     17.29 o
   6   9   4      336.99      345.69     15.27 o
   7   9   4       94.72       90.74     14.57 o
   8   9   4      654.88      689.80     19.36 o
   9   9   4       19.91       29.18     16.01 o
  10   9   4      147.10      159.01     17.76 o
  -9  10   4      225.30      224.48     19.89 o
  -8  10   4      248.48      261.14     19.33 o
  -7  10   4      372.18      356.28     22.87 o
  -6  10   4      355.83      308.44     23.63 o
  -5  10   4       56.07       57.64     17.93 o
  -4  10   4       21.40       34.06     14.61 o
  -3  10   4       28.82       32.75     14.33 o
  -2  10   4       36.17       61.67     14.06 o
  -1  10   4       96.61      107.51     15.68 o
   0  10   4     1406.45     1301.61     23.10 o
   1  10   4      519.72      533.54     16.70 o
   2  10   4      913.52      811.11     20.11 o
   3  10   4      568.47      526.69     18.38 o
   4  10   4      382.04      384.26     16.84 o
   5  10   4      499.75      438.28     22.61 o
   6  10   4       46.76       51.18     16.80 o
   7  10   4      142.68      132.47     17.27 o
   8  10   4       76.84       77.48     17.68 o
   9  10   4       20.62       31.29     18.87 o
  -7  11   4        7.08       17.68     19.87 o
  -6  11   4      109.94       97.38     21.25 o
  -5  11   4       73.89       90.50     23.30 o
  -4  11   4      239.48      236.23     25.47 o
  -3  11   4      441.12      442.84     20.16 o
  -2  11   4      427.89      465.93     19.82 o
  -1  11   4      709.39      685.80     42.70 o
   0  11   4      327.51      316.72     21.84 o
   1  11   4      484.20      528.92     50.76 o
   2  11   4       26.79       58.35     16.46 o
   3  11   4       14.24       58.65     15.76 o
   4  11   4      135.23      204.37     20.03 o
   5  11   4      186.57      212.87     20.71 o
   6  11   4      144.17      177.13     19.27 o
   7  11   4      205.78      183.78     19.40 o
  -5  12   4      378.74      359.43     24.32 o
  -4  12   4       30.10       96.85     21.78 o
  -3  12   4        1.22      102.05     58.09 o
  -2  12   4       26.59       96.54     34.09 o
  -1  12   4       91.20      140.55     24.56 o
   0  12   4      498.55      502.65     33.95 o
   1  12   4       31.74       51.88     21.82 o
   2  12   4      495.05      460.50     23.76 o
   3  12   4      401.10      450.19     57.39 o
   4  12   4       97.31      106.19     22.72 o
   5  12   4      157.34      142.34     24.58 o
  -2  13   4       52.26       34.38     30.46 o
  -1  13   4        7.42       38.24     25.97 o
   0  13   4        4.89       30.41     26.03 o
   1  13   4       25.02      143.15     27.02 o
 -14   1   5        0.01       27.05     48.41 o
 -13   1   5        0.06      -24.91     32.06 o
 -12   1   5        1.92       -0.58     25.85 o
 -11   1   5      226.16      234.12     20.47 o
 -10   1   5       33.04       39.88     10.73 o
  -9   1   5       11.92       -4.51      6.96 o
  -8   1   5      103.44      101.21      6.97 o
  -7   1   5        5.12        7.04      5.50 o
  -6   1   5       79.82       82.15      5.34 o
  -5   1   5      356.65      298.83      6.28 o
  -4   1   5     2401.69     2364.09     18.39 o
  -3   1   5     3111.94     3530.42     22.12 o
  -2   1   5     2103.87     2393.94     15.25 o
  -1   1   5      400.70      374.45      3.83 o
   0   1   5       26.12       42.09      2.12 o
   1   1   5     3172.61     2948.61     19.93 o
   2   1   5      347.94      493.78      4.61 o
   3   1   5     2954.52     2685.13     20.30 o
   4   1   5      267.83      402.61      5.85 o
   5   1   5     2562.59     2429.97     20.44 o
   6   1   5      315.64      272.72      8.51 o
   7   1   5      105.64       86.97      5.21 o
   8   1   5      299.06      290.60      6.90 o
   9   1   5       39.47       71.24      9.20 o
  10   1   5       27.80       31.76      8.95 o
  11   1   5        4.18      -18.31     13.41 o
  12   1   5      285.46      311.06     16.90 o
  13   1   5       46.47       32.11     15.55 o
 -14   2   5       60.61       39.34     39.72 o
 -13   2   5      662.65      630.06     23.69 o
 -12   2   5      351.33      352.64     16.44 o
 -11   2   5      241.73      250.18     14.06 o
 -10   2   5       99.17       97.19     12.53 o
  -9   2   5      158.14      169.00     11.58 o
  -8   2   5      251.56      261.07      8.90 o
  -7   2   5        4.51       23.34      7.97 o
  -6   2   5      248.14      235.85      6.34 o
  -5   2   5     1155.10     1073.67     11.45 o
  -4   2   5     1289.07     1008.38      9.75 o
  -3   2   5    10207.70     9443.34     68.00 o
  -2   2   5     4638.52     4143.20     28.70 o
  -1   2   5    14441.14    13096.11     89.42 o
   0   2   5      637.53      439.48      5.08 o
   1   2   5     2159.79     1690.91     12.44 o
   2   2   5      180.15      136.12      2.83 o
   3   2   5      540.21      856.47      8.09 o
   4   2   5      111.07      193.60      4.09 o
   5   2   5      319.14      354.99      6.21 o
   6   2   5        5.94       10.84      4.27 o
   7   2   5      636.61      596.86      8.83 o
   8   2   5      920.46      826.38     14.19 o
   9   2   5     1697.01     1580.48     22.69 o
  10   2   5      352.98      324.45     15.41 o
  11   2   5      336.02      299.30     16.80 o
  12   2   5      271.07      256.87     17.20 o
  13   2   5      342.56      340.70     19.22 o
 -14   3   5        3.48       -4.87     19.62 o
 -13   3   5        0.47        4.62     17.67 o
 -12   3   5       98.59      107.99     16.52 o
 -11   3   5      456.59      500.04     17.98 o
 -10   3   5      674.24      658.51     19.37 o
  -9   3   5      515.09      517.89     24.07 o
  -8   3   5      900.02      765.38     16.01 o
  -7   3   5     1497.50     1322.26     15.84 o
  -6   3   5     3682.25     3221.65     29.93 o
  -5   3   5     3338.15     3097.68     26.30 o
  -4   3   5      321.53      265.95      5.16 o
  -3   3   5      261.24      395.15      6.83 o
  -2   3   5       76.97       67.92      3.23 o
  -1   3   5      689.15      650.95      7.31 o
   0   3   5     3157.37     2910.32     23.93 o
   1   3   5     8472.97     8137.15     60.41 o
   2   3   5     6667.20     5920.04     44.38 o
   3   3   5     2078.37     1673.25     13.56 o
   4   3   5     2522.66     2095.22     16.67 o
   5   3   5     1881.84     1620.50     17.60 o
   6   3   5     3492.01     3131.68     25.83 o
   7   3   5     1664.62     1530.64     15.73 o
   8   3   5      167.43      165.84      7.46 o
   9   3   5        3.49       10.74      9.15 o
  10   3   5      146.70      125.59     14.84 o
  11   3   5       14.51      -12.83     15.21 o
  12   3   5        1.39       -4.75     16.27 o
  13   3   5      133.18      127.54     18.39 o
 -13   4   5     1031.98      982.24     32.82 o
 -12   4   5       83.91       65.36     18.62 o
 -11   4   5      663.43      708.93     24.08 o
 -10   4   5       98.53       54.43     15.50 o
  -9   4   5      112.37      115.48     14.31 o
  -8   4   5      492.90      511.02     19.48 o
  -7   4   5      188.70      184.33      6.26 o
  -6   4   5      622.59      554.95     13.64 o
  -5   4   5      457.91      382.16      8.01 o
  -4   4   5     4945.15     4674.43     39.31 o
  -3   4   5     5299.81     4673.27     41.30 o
  -2   4   5     9536.19     8617.04     78.24 o
  -1   4   5     9708.48     8962.46     83.30 o
   0   4   5     5373.75     4800.50     41.68 o
   1   4   5    11010.19    10101.88     82.92 o
   2   4   5     2728.60     2372.33     20.23 o
   3   4   5     5130.72     5046.03     39.18 o
   4   4   5       71.85       96.98      4.17 o
   5   4   5       20.30       30.95      4.28 o
   6   4   5     1283.05     1143.95     12.24 o
   7   4   5      911.49      874.38     13.32 o
   8   4   5     2481.96     2343.50     27.21 o
   9   4   5     2128.55     2003.02     25.47 o
  10   4   5      674.94      616.09     17.19 o
  11   4   5      351.46      314.55     18.55 o
  12   4   5       32.60        4.79     17.68 o
  13   4   5        9.83      -28.00     18.67 o
 -13   5   5       35.40       18.85     21.25 o
 -12   5   5       15.75       18.42     19.34 o
 -11   5   5      404.53      431.21     21.76 o
 -10   5   5       87.98       98.08     17.17 o
  -9   5   5      115.19      103.16     10.70 o
  -8   5   5     1090.86      976.38     26.22 o
  -7   5   5     2510.71     2509.76     28.27 o
  -6   5   5     3672.83     3595.02     32.38 o
  -5   5   5     2872.86     2804.50     28.05 o
  -4   5   5     1427.66     1242.23     16.70 o
  -3   5   5       76.50       65.70      5.25 o
  -2   5   5      626.15      623.91     10.24 o
  -1   5   5        8.71       11.40      4.82 o
   0   5   5     1431.83     1218.75     15.44 o
   1   5   5     7031.20     6935.66     57.75 o
   2   5   5     3087.54     2975.43     26.46 o
   3   5   5     4494.54     4247.15     36.66 o
   4   5   5     1551.31     1332.27     13.86 o
   5   5   5     2619.83     2489.96     21.66 o
   6   5   5     1071.98      978.92     13.43 o
   7   5   5     2941.63     2676.45     29.88 o
   8   5   5       16.23       18.42      9.70 o
   9   5   5       98.08      115.00     10.88 o
  10   5   5        9.12        9.79     11.15 o
  11   5   5        3.20      -19.82     16.73 o
  12   5   5      146.06      124.05     20.24 o
 -12   6   5       65.57       61.07     21.69 o
 -11   6   5        4.66      -11.34     19.87 o
 -10   6   5       15.51      -10.26     14.52 o
  -9   6   5       49.85       38.03     12.08 o
  -8   6   5       93.92       83.43     11.46 o
  -7   6   5        3.01       10.56     10.60 o
  -6   6   5      182.56      232.73     16.73 o
  -5   6   5     1616.86     1514.58     18.30 o
  -4   6   5     2850.28     2588.09     26.82 o
  -3   6   5     4693.78     4259.60     39.11 o
  -2   6   5     6226.57     5966.75     57.24 o
  -1   6   5     3312.03     2916.04     34.54 o
   0   6   5     2453.76     2255.57     26.00 o
   1   6   5     1373.32     1250.72     17.21 o
   2   6   5       20.28       34.72      6.05 o
   3   6   5      179.38      197.29      7.33 o
   4   6   5      143.62       92.93      7.00 o
   5   6   5      181.83      205.64      8.33 o
   6   6   5      384.86      329.69     11.64 o
   7   6   5      704.24      702.44     14.97 o
   8   6   5      341.83      348.82     14.81 o
   9   6   5      650.85      644.17     15.86 o
  10   6   5      717.25      689.09     17.99 o
  11   6   5      107.65      105.75     14.40 o
  12   6   5       92.95      114.17     22.64 o
 -12   7   5       96.51       77.78     24.09 o
 -11   7   5      258.91      267.25     15.97 o
 -10   7   5      295.60      330.36     18.70 o
  -9   7   5      304.48      346.32     19.33 o
  -8   7   5     2222.58     2043.99     30.80 o
  -7   7   5      794.19      786.74     20.17 o
  -6   7   5      690.11      675.27     19.40 o
  -5   7   5     1326.92     1329.83     21.80 o
  -4   7   5      739.40      702.84     16.33 o
  -3   7   5      136.79      164.48      8.74 o
  -2   7   5      240.76      263.35      9.91 o
  -1   7   5      174.03      168.71      9.09 o
   0   7   5      316.06      299.35     10.34 o
   1   7   5     2202.13     2288.87     24.33 o
   2   7   5      555.97      577.15     11.68 o
   3   7   5     3148.84     3036.41     30.89 o
   4   7   5     4149.03     4012.81     43.92 o
   5   7   5      805.00      792.02     15.71 o
   6   7   5      851.16      909.05     18.38 o
   7   7   5      730.57      764.39     17.56 o
   8   7   5       48.40       62.64     12.78 o
   9   7   5        1.70       16.83     13.25 o
  10   7   5       10.05       11.96     14.22 o
  11   7   5       29.51       25.89     14.91 o
 -11   8   5        1.51       20.47     20.96 o
 -10   8   5       45.56       33.40     17.74 o
  -9   8   5        1.32      -26.09     17.40 o
  -8   8   5       59.83       77.98     16.33 o
  -7   8   5      469.26      452.94     17.70 o
  -6   8   5       55.62      105.29     17.26 o
  -5   8   5      321.80      302.90     14.07 o
  -4   8   5     1082.41     1059.42     20.63 o
  -3   8   5       37.52      102.26     11.43 o
  -2   8   5     1982.99     1970.03     26.41 o
  -1   8   5      302.54      353.32     11.81 o
   0   8   5      824.59      894.68     17.26 o
   1   8   5       73.29      100.30      9.30 o
   2   8   5      237.38      226.66      9.36 o
   3   8   5      653.40      631.52     15.31 o
   4   8   5      165.53      213.69     13.03 o
   5   8   5        8.18       25.60     11.23 o
   6   8   5        5.60       32.33     12.13 o
   7   8   5       12.52       19.19     12.79 o
   8   8   5       76.26      101.11     14.14 o
   9   8   5      215.75      208.31     15.97 o
  10   8   5      250.09      268.15     16.96 o
 -10   9   5       14.92       10.15     17.45 o
  -9   9   5        8.36       29.66     16.89 o
  -8   9   5       47.94       45.33     18.56 o
  -7   9   5       31.46       21.95     16.48 o
  -6   9   5       96.64       57.18     16.83 o
  -5   9   5       69.43      105.78     16.55 o
  -4   9   5       34.71       58.53     14.53 o
  -3   9   5       76.80       95.87     14.15 o
  -2   9   5       75.74       81.43     13.65 o
  -1   9   5      316.96      274.38     12.53 o
   0   9   5      275.68      308.84     12.81 o
   1   9   5       13.96        1.48      9.93 o
   2   9   5        3.10       24.30     12.07 o
   3   9   5       54.80       75.18     11.61 o
   4   9   5      427.79      459.54     14.60 o
   5   9   5      119.88      130.47     15.08 o
   6   9   5        5.56       -8.10     13.28 o
   7   9   5      288.15      261.72     15.58 o
   8   9   5       24.94       44.89     15.29 o
   9   9   5        7.77       -0.91     15.93 o
  10   9   5       18.25       16.80     16.91 o
  -9  10   5        0.83        0.23     18.41 o
  -8  10   5       51.85       27.44     20.40 o
  -7  10   5        0.55        3.15     22.65 o
  -6  10   5       23.36       41.44     21.48 o
  -5  10   5      354.23      332.18     20.42 o
  -4  10   5       86.69      104.81     15.17 o
  -3  10   5       68.85       55.09     14.77 o
  -2  10   5      146.23      125.97     15.91 o
  -1  10   5      111.85      128.38     15.45 o
   0  10   5      301.43      316.42     15.27 o
   1  10   5      250.21      232.57     14.41 o
   2  10   5       33.39       49.70     13.96 o
   3  10   5        0.18       36.86     14.09 o
   4  10   5       24.99       62.95     15.71 o
   5  10   5       92.36       99.66     18.05 o
   6  10   5        0.48       14.11     15.86 o
   7  10   5        5.07        9.04     16.58 o
   8  10   5       44.11       63.41     17.90 o
  -7  11   5       72.10       50.86     21.55 o
  -6  11   5      119.56      112.52     24.65 o
  -5  11   5       15.87       -9.97     22.90 o
  -4  11   5        6.52        1.31     20.11 o
  -3  11   5       26.47       53.48     17.29 o
  -2  11   5        2.58       29.82     15.67 o
  -1  11   5       52.45      130.19     22.09 o
   0  11   5       41.67       77.36     17.95 o
   1  11   5       17.17       58.14     18.17 o
   2  11   5      474.79      530.32     26.42 o
   3  11   5      292.67      332.77     18.76 o
   4  11   5      818.54      884.12     26.92 o
   5  11   5      268.65      273.57     21.40 o
   6  11   5      490.11      467.24     20.47 o
   7  11   5        8.52       24.73     21.15 o
  -5  12   5      129.49      129.30     22.99 o
  -4  12   5       13.38       43.42     24.52 o
  -3  12   5      217.87      228.09     38.08 o
  -2  12   5      262.64      294.74     26.26 o
  -1  12   5       32.08       63.51     27.81 o
   0  12   5       26.47       47.90     27.45 o
   1  12   5       87.07      128.87     24.34 o
   2  12   5        2.83       40.59     24.65 o
   3  12   5        1.61       99.71     33.21 o
   4  12   5       97.17       92.84     24.43 o
   5  12   5        7.25       58.49     24.47 o
  -1  13   5       54.14       71.12     24.69 o
   0  13   5      221.75      216.10     27.61 o
   1  13   5      328.17      351.87     29.93 o
 -14   0   6      196.61      267.05     57.93 o
 -13   0   6      295.63      275.04     54.12 o
 -12   0   6       19.72       16.15     36.90 o
 -11   0   6      103.75      120.30     34.92 o
 -10   0   6      603.59      699.70     62.51 o
  -9   0   6      747.86      806.59     19.16 o
  -8   0   6     2937.25     3026.60     51.72 o
  -7   0   6     1456.40     1432.68     19.20 o
  -6   0   6     1629.37     1580.20     19.94 o
  -5   0   6     6049.22     6129.12     66.19 o
  -4   0   6     1974.69     2000.32     21.75 o
  -3   0   6     9552.27    11420.36     98.01 o
  -2   0   6    16310.12    19897.88    158.75 o
  -1   0   6    13833.22    16834.78    172.65 o
   0   0   6     3651.00     3605.07     38.22 o
   1   0   6     5305.87     5673.73     63.97 o
   2   0   6    25909.21    28986.19    275.38 o
   3   0   6    16356.05    18591.57    187.58 o
   4   0   6    16612.44    19611.65    211.96 o
   5   0   6     7678.82     8721.98     89.81 o
   6   0   6     5174.12     5889.29     66.15 o
   7   0   6     1870.69     2137.30     30.09 o
   8   0   6       99.97      142.09      8.67 o
   9   0   6      680.30      724.83     19.32 o
  10   0   6     2136.04     2123.80     39.43 o
  11   0   6      199.12      202.64     17.52 o
  12   0   6       87.15       77.64     16.31 o
  13   0   6       55.44       42.50     60.25 o
 -14   1   6      104.33       89.82     32.65 o
 -13   1   6      537.93      575.69     35.07 o
 -12   1   6      118.71      144.69     27.60 o
 -11   1   6      145.97      200.36     16.13 o
 -10   1   6      492.89      541.22     18.66 o
  -9   1   6       17.78       21.72      8.28 o
  -8   1   6      279.98      330.94      8.78 o
  -7   1   6       26.33       52.53      5.72 o
  -6   1   6      994.18     1055.08     10.88 o
  -5   1   6      325.68      313.19      9.63 o
  -4   1   6     9163.87     9882.15     74.20 o
  -3   1   6     3280.92     3438.52     23.09 o
  -2   1   6    75682.71    87568.38    517.86 o
  -1   1   6    14116.32    15513.29    100.47 o
   0   1   6     3185.14     3364.11     25.12 o
   1   1   6    18743.09    20708.66    143.02 o
   2   1   6     1851.39     2027.49     13.79 o
   3   1   6     6246.37     7036.73     51.30 o
   4   1   6      944.62     1079.37     10.43 o
   5   1   6      263.47      331.45      6.62 o
   6   1   6      236.31      264.81      5.60 o
   7   1   6      565.60      623.52     11.17 o
   8   1   6       18.55       22.38      5.83 o
   9   1   6     4890.63     4970.08     56.43 o
  10   1   6     1550.51     1555.52     27.80 o
  11   1   6      563.79      601.81     25.38 o
  12   1   6      538.65      594.23     20.78 o
  13   1   6       78.44       76.32     16.27 o
 -14   2   6      137.03      147.67     22.78 o
 -13   2   6        0.18       26.12     14.96 o
 -12   2   6       41.42       40.21     14.53 o
 -11   2   6       16.51       29.59     12.45 o
 -10   2   6      202.66      228.63     13.06 o
  -9   2   6       97.39      115.68     11.23 o
  -8   2   6     2744.94     2858.93     33.49 o
  -7   2   6     2232.88     2420.85     28.92 o
  -6   2   6     1431.21     1403.69     14.03 o
  -5   2   6     9919.39    11008.42     84.14 o
  -4   2   6     3001.21     3204.03     26.73 o
  -3   2   6       73.50      206.77      5.69 o
  -2   2   6        9.12       52.96      2.52 o
  -1   2   6     1341.21     1824.77     13.58 o
   0   2   6      797.81     1264.80     10.88 o
   1   2   6      122.06      214.34      3.52 o
   2   2   6     3101.88     3229.81     23.33 o
   3   2   6      199.60      400.98     13.41 o
   4   2   6    12342.44    14247.00    100.86 o
   5   2   6     1700.82     1698.13     16.29 o
   6   2   6     3129.50     3238.66     26.97 o
   7   2   6     2403.60     2496.46     23.78 o
   8   2   6     1467.56     1477.87     18.37 o
   9   2   6      121.04      123.19      9.79 o
  10   2   6       13.73        3.93     11.12 o
  11   2   6        3.76      -21.95     14.63 o
  12   2   6        2.05      -20.21     15.92 o
  13   2   6       74.69       51.58     17.41 o
 -13   3   6      139.60      130.73     22.07 o
 -12   3   6       39.54       26.31     15.80 o
 -11   3   6       86.67      119.63     14.91 o
 -10   3   6       39.72       37.07     13.39 o
  -9   3   6       43.58       37.60     11.58 o
  -8   3   6      393.49      399.26     13.33 o
  -7   3   6       46.38       90.93      5.72 o
  -6   3   6       52.27       74.62      4.59 o
  -5   3   6       35.36       76.36      6.07 o
  -4   3   6     4467.47     4678.80     39.75 o
  -3   3   6       48.30      230.26     11.50 o
  -2   3   6     4400.85     4697.46     38.82 o
  -1   3   6      249.85      235.69      5.36 o
   0   3   6     3514.69     3617.82     31.47 o
   1   3   6     2569.68     2601.07     21.94 o
   2   3   6      153.37      300.99      5.16 o
   3   3   6      233.68      386.53      5.92 o
   4   3   6      818.62      908.94      9.22 o
   5   3   6      329.54      398.76      9.39 o
   6   3   6      301.54      366.69      7.13 o
   7   3   6     1863.12     1924.19     18.10 o
   8   3   6      362.51      392.31      9.89 o
   9   3   6     2843.84     2778.53     33.88 o
  10   3   6       63.14       69.56     15.68 o
  11   3   6       78.95       47.59     15.87 o
  12   3   6      217.18      223.63     19.09 o
  13   3   6        6.39        2.67     17.99 o
 -13   4   6      193.74      198.79     20.68 o
 -12   4   6        0.16      -10.06     17.93 o
 -11   4   6      266.76      296.68     18.74 o
 -10   4   6        0.29       27.29     15.17 o
  -9   4   6      153.99      199.80     15.34 o
  -8   4   6       98.32      148.50      8.73 o
  -7   4   6     1352.59     1399.72     16.40 o
  -6   4   6      262.21      273.24      6.68 o
  -5   4   6      802.24      847.72     12.61 o
  -3   4   6      661.78      663.56     11.81 o
  -2   4   6      546.28      572.30      9.37 o
  -1   4   6     5180.01     5891.92     55.61 o
   0   4   6      215.03      268.87     10.26 o
   1   4   6     1636.94     1859.52     17.69 o
   2   4   6      439.78      498.61      8.34 o
   3   4   6     1662.11     1830.69     16.55 o
   4   4   6      214.96      394.22      8.57 o
   5   4   6     1179.09     1218.67     12.74 o
   6   4   6       51.78      114.26      6.04 o
   7   4   6      443.18      496.10     10.45 o
   8   4   6        0.42       91.27      9.44 o
   9   4   6      241.09      246.41     11.42 o
  10   4   6      103.83      105.21     11.37 o
  11   4   6       11.46        9.86     16.30 o
  12   4   6       32.11       12.13     18.08 o
  13   4   6       25.06       11.61     19.35 o
 -13   5   6       24.83       -3.47     21.36 o
 -12   5   6       12.06       28.81     19.79 o
 -11   5   6       55.45       77.61     19.20 o
 -10   5   6       28.92       44.25     16.94 o
  -9   5   6       79.08       82.85     10.56 o
  -8   5   6        5.08       23.66     10.12 o
  -7   5   6     1061.72     1062.26     19.01 o
  -6   5   6        6.04        9.50      7.97 o
  -5   5   6      183.07      166.71      6.63 o
  -4   5   6     1396.56     1462.97     16.91 o
  -3   5   6     2090.77     2312.75     23.83 o
  -2   5   6      116.85      123.30      5.87 o
  -1   5   6      957.96     1184.54     14.85 o
   0   5   6     1663.97     1973.98     23.75 o
   1   5   6      302.22      423.76     12.60 o
   2   5   6     2870.23     3322.06     29.28 o
   3   5   6      174.52      188.48      5.75 o
   4   5   6       21.60       41.79      5.19 o
   5   5   6      666.42      601.78      9.23 o
   6   5   6      201.42      248.05      8.03 o
   7   5   6      579.19      536.29     12.92 o
   8   5   6        8.51       88.40     10.17 o
   9   5   6       78.82       77.10     10.97 o
  10   5   6       97.36      109.47     12.20 o
  11   5   6       14.97       -6.04     17.56 o
  12   5   6       30.62       19.42     19.81 o
 -12   6   6       17.24        1.75     21.67 o
 -11   6   6        5.55       -0.82     20.18 o
 -10   6   6       62.24       88.16     12.89 o
  -9   6   6      535.25      538.69     16.55 o
  -8   6   6      454.10      549.14     15.89 o
  -7   6   6      228.23      275.68     15.08 o
  -6   6   6      171.05      231.02     11.67 o
  -5   6   6      204.62      296.13     11.18 o
  -4   6   6      319.82      412.88      9.20 o
  -3   6   6       80.85      107.45      7.78 o
  -2   6   6      467.47      461.20     14.41 o
  -1   6   6        0.04       -2.02      6.50 o
   0   6   6      138.75      143.42      7.11 o
   1   6   6       41.31      159.88      9.45 o
   2   6   6      158.08      310.84      8.17 o
   3   6   6      796.22      759.30     11.87 o
   4   6   6     1062.52     1079.19     13.92 o
   6   6   6       53.78       59.63      8.40 o
   7   6   6       84.39      136.48     10.56 o
   8   6   6       52.79       68.58     11.07 o
   9   6   6       15.60        4.50     11.49 o
  10   6   6        7.18       18.79     13.00 o
  11   6   6        4.45       -1.07     14.01 o
  12   6   6       59.04       61.37     22.52 o
 -12   7   6      107.21      146.78     24.56 o
 -11   7   6      424.50      459.63     18.44 o
 -10   7   6        2.44        0.05     16.84 o
  -9   7   6       58.43       65.63     13.97 o
  -8   7   6        1.04       44.44     14.84 o
  -7   7   6       29.79       57.45     12.99 o
  -6   7   6      336.38      290.02     15.01 o
  -5   7   6      109.61       93.34     10.86 o
  -4   7   6       48.56       63.70     10.26 o
  -3   7   6     1530.77     1533.32     20.13 o
  -2   7   6      280.03      345.51     10.75 o
  -1   7   6     2098.64     2100.54     26.64 o
   0   7   6     1080.34     1197.89     18.67 o
   1   7   6     2873.45     2832.91     28.98 o
   2   7   6       91.92      149.68      8.14 o
   3   7   6       93.59      189.66      8.65 o
   4   7   6      149.95      208.05     10.76 o
   5   7   6      115.58      134.25      9.61 o
   6   7   6      145.81      142.86     11.70 o
   7   7   6        2.64       -1.72     11.91 o
   8   7   6      776.55      761.53     18.50 o
   9   7   6       48.28       60.18     14.06 o
  10   7   6      404.59      437.65     17.65 o
  11   7   6      201.21      238.16     16.66 o
 -11   8   6        5.88       21.97     16.31 o
 -10   8   6      345.19      348.90     21.31 o
  -9   8   6       90.65      102.21     15.91 o
  -8   8   6      685.32      694.96     21.18 o
  -7   8   6      712.46      754.02     21.69 o
  -6   8   6     1645.56     1566.31     30.22 o
  -5   8   6     1586.42     1533.54     25.09 o
  -4   8   6     1106.76     1111.41     21.11 o
  -3   8   6     1639.31     1497.24     23.93 o
  -2   8   6      243.93      210.44     10.90 o
  -1   8   6     1027.44      977.04     18.13 o
   0   8   6       52.75       52.14      9.80 o
   1   8   6      123.48      104.68      9.00 o
   2   8   6     1051.32     1025.99     15.82 o
   3   8   6     1694.76     1723.88     23.84 o
   4   8   6     1851.22     1865.91     25.60 o
   5   8   6      564.25      670.65     15.44 o
   6   8   6      727.02      763.86     18.01 o
   7   8   6     1266.83     1226.71     22.63 o
   8   8   6      434.05      469.89     16.54 o
   9   8   6       20.26       29.50     14.92 o
  10   8   6      200.98      193.57     16.79 o
 -10   9   6      120.03       97.78     18.37 o
  -9   9   6      540.83      527.43     23.53 o
  -8   9   6       43.01       50.82     16.64 o
  -7   9   6       94.62      112.31     18.09 o
  -6   9   6      164.24      136.12     24.04 o
  -5   9   6       11.07       -4.88     15.85 o
  -4   9   6      599.91      603.30     17.24 o
  -3   9   6     1672.62     1511.99     28.81 o
  -2   9   6     1735.18     1686.52     29.72 o
  -1   9   6      676.42      721.89     17.29 o
   0   9   6     2481.93     2391.66     31.41 o
   1   9   6       51.96       97.26     10.52 o
   2   9   6      950.00      854.12     19.73 o
   3   9   6      118.70      163.23     12.17 o
   4   9   6      511.06      522.03     15.26 o
   5   9   6       12.03       -5.96     14.42 o
   6   9   6       42.90       23.67     13.58 o
   7   9   6        8.54       21.31     14.41 o
   8   9   6      132.71      150.52     16.04 o
   9   9   6      189.49      224.46     17.51 o
  -9  10   6       95.03       92.74     19.28 o
  -8  10   6      170.97      142.67     21.64 o
  -7  10   6      830.41      793.64     26.02 o
  -6  10   6      853.80      783.11     25.70 o
  -5  10   6     1101.95      994.57     27.87 o
  -4  10   6     1024.62      917.98     23.77 o
  -3  10   6      136.89      140.03     15.14 o
  -2  10   6        5.96        8.04     14.88 o
  -1  10   6        0.34        4.45     14.75 o
   0  10   6        7.22       14.28     12.81 o
   1  10   6      645.38      620.45     17.46 o
   2  10   6      636.47      639.16     17.99 o
   3  10   6      959.89      911.67     21.79 o
   4  10   6      857.03      796.35     27.62 o
   5  10   6      674.35      715.33     23.39 o
   6  10   6      630.75      640.52     20.02 o
   7  10   6      411.00      403.54     19.39 o
   8  10   6      192.01      143.27     21.24 o
  -7  11   6        2.34        2.87     24.68 o
  -6  11   6       13.34       -8.74     20.53 o
  -5  11   6      363.56      345.28     25.00 o
  -4  11   6        5.38       30.37     19.55 o
  -3  11   6      659.98      647.44     20.70 o
  -2  11   6      289.68      342.89     17.97 o
  -1  11   6      802.55      827.18     30.05 o
   0  11   6      786.78      760.29     23.71 o
   1  11   6      147.09      156.71     18.76 o
   2  11   6      802.57      795.95     21.13 o
   3  11   6       84.85      108.31     17.19 o
   4  11   6      284.02      327.75     21.24 o
   5  11   6        3.02        3.20     20.68 o
   6  11   6        1.01       -3.45     21.34 o
   7  11   6       16.47       51.29     23.66 o
  -5  12   6      132.98       96.17     25.73 o
  -4  12   6      451.36      478.50     28.48 o
  -3  12   6       29.04       52.17     35.98 o
  -2  12   6        4.57       34.15     25.67 o
  -1  12   6      135.43      234.44     29.62 o
   0  12   6       75.93       75.86     36.57 o
   1  12   6      320.55      369.40     30.73 o
   2  12   6      166.92      193.94     28.69 o
   3  12   6      175.84      194.46     35.38 o
   4  12   6        7.00       -6.13     23.92 o
   5  12   6      504.40      456.53     28.55 o
  -1  13   6       22.86       39.99     23.77 o
   0  13   6      223.70      248.45     30.15 o
 -14   1   7      321.92      367.76     35.83 o
 -13   1   7      105.98      117.76     30.45 o
 -12   1   7        0.15        5.02     15.75 o
 -11   1   7      131.67      153.13     14.81 o
 -10   1   7        4.36        7.66     10.72 o
  -9   1   7     1238.66     1120.67     17.11 o
  -8   1   7      385.21      378.31     11.27 o
  -7   1   7      758.15      683.03      9.15 o
  -6   1   7      301.20      286.47      5.80 o
  -5   1   7      170.40      131.74      4.65 o
  -4   1   7      201.47      186.91      3.86 o
  -3   1   7     3230.54     3172.94     22.12 o
  -2   1   7     8314.68     9208.80     53.99 o
  -1   1   7      427.76      441.18      4.90 o
   0   1   7      401.40      439.05      5.38 o
   1   1   7      213.67      227.05      3.67 o
   2   1   7      732.77      653.52      6.45 o
   3   1   7       74.28      107.45      3.26 o
   4   1   7     2189.24     2164.13     19.03 o
   5   1   7       95.36       61.51      4.23 o
   6   1   7     1294.51     1183.87     15.92 o
   7   1   7        4.06       -5.38      5.85 o
   8   1   7       78.05       93.15      6.99 o
   9   1   7      821.23      756.09     15.96 o
  10   1   7       80.76       71.97     10.51 o
  11   1   7        7.41       -6.63     10.64 o
  12   1   7       41.10       17.42     18.30 o
  13   1   7        4.54       10.93     16.96 o
 -14   2   7        8.62       18.70     55.60 o
 -13   2   7      134.78      106.75     23.07 o
 -12   2   7      283.44      271.56     17.44 o
 -11   2   7       84.03       91.23     13.08 o
 -10   2   7      580.76      533.71     16.32 o
  -9   2   7      812.40      781.72     18.51 o
  -8   2   7      734.93      624.82     13.52 o
  -7   2   7       52.45       50.47      6.06 o
  -6   2   7      113.16      112.98      4.52 o
  -5   2   7     1876.36     1988.29     17.33 o
  -4   2   7      153.16      156.17      3.79 o
  -3   2   7       64.06       53.07      3.11 o
  -2   2   7     1824.83     1556.31     12.34 o
  -1   2   7     2282.73     1810.67     14.39 o
   0   2   7     7029.26     6319.10     47.97 o
   1   2   7      195.57      121.62      3.11 o
   2   2   7     3592.63     3155.54     24.32 o
   3   2   7     6834.42     6207.13     44.56 o
   4   2   7     1402.74     1254.88     11.44 o
   5   2   7      397.20      407.65      6.88 o
   6   2   7       72.44       88.14      5.01 o
   7   2   7       52.75       62.82      5.54 o
   8   2   7      321.67      289.89     11.61 o
   9   2   7     1006.81      831.29     17.00 o
  10   2   7      499.96      449.31     13.38 o
  11   2   7      281.28      272.75     14.46 o
  12   2   7      245.29      211.90     18.03 o
  13   2   7       86.49       51.69     17.92 o
 -13   3   7       63.33       56.43     18.55 o
 -12   3   7        4.86       16.23     15.75 o
 -11   3   7       13.31       -2.27     13.99 o
 -10   3   7      314.73      372.62     15.77 o
  -9   3   7      212.52      183.40     12.71 o
  -8   3   7     1388.33     1247.52     22.01 o
  -7   3   7     1914.59     1768.12     16.90 o
  -6   3   7     2335.18     2086.95     18.64 o
  -5   3   7     2380.12     2181.08     19.03 o
  -4   3   7     6938.27     6412.39     53.85 o
  -3   3   7     6706.16     6511.41     52.61 o
  -2   3   7      604.27      479.37      7.00 o
  -1   3   7        5.19       35.12      3.52 o
   0   3   7      676.33      642.39      9.12 o
   1   3   7       26.33       23.12      3.64 o
   2   3   7     4657.60     4425.60     31.74 o
   3   3   7     3928.62     3428.82     25.59 o
   4   3   7     4955.29     4643.45     34.12 o
   5   3   7     2329.74     2061.63     16.99 o
   6   3   7     2208.78     1984.21     18.12 o
   7   3   7       36.61       41.23      7.32 o
   8   3   7      514.65      471.85     12.85 o
   9   3   7      138.31      113.84     10.67 o
  10   3   7       75.64       69.80     11.18 o
  11   3   7      106.78       65.31     16.68 o
  12   3   7        5.00      -12.70     17.18 o
  13   3   7        8.25      -19.56     18.30 o
 -13   4   7       52.27       51.73     19.90 o
 -12   4   7      454.25      457.89     24.54 o
 -11   4   7      194.80      219.85     18.55 o
 -10   4   7     1412.13     1321.20     29.90 o
  -9   4   7      306.23      312.32     16.79 o
  -8   4   7      579.11      507.60     13.11 o
  -7   4   7        2.08        2.93      6.69 o
  -6   4   7        8.32       10.79      5.31 o
  -5   4   7      645.60      681.98      9.66 o
  -4   4   7       17.20       50.16      4.64 o
  -3   4   7     1451.61     1283.68     14.79 o
  -2   4   7     8330.68     7732.65     72.41 o
  -1   4   7     5972.50     4863.64     46.51 o
   0   4   7    12057.00    11202.46    106.22 o
   1   4   7     5047.95     4095.69     36.73 o
   2   4   7     7961.36     7404.96     61.38 o
   3   4   7     1026.04      758.20      8.82 o
   4   4   7     4910.89     4669.61     36.85 o
   5   4   7      371.29      467.09      7.94 o
   6   4   7       55.74       64.78      6.21 o
   7   4   7     2252.33     2221.36     24.30 o
   8   4   7      494.83      440.70     14.82 o
   9   4   7     1046.22      965.06     24.09 o
  10   4   7       63.16       14.83     17.10 o
  11   4   7      467.08      475.54     21.82 o
  12   4   7      122.99      140.88     19.38 o
  13   4   7      182.81      164.24     20.40 o
 -13   5   7       52.09       24.62     21.38 o
 -12   5   7       35.33       39.10     19.82 o
 -11   5   7       14.82      -12.53     18.19 o
 -10   5   7        3.60      -11.85     12.70 o
  -9   5   7      316.94      330.70     12.95 o
  -8   5   7      962.26      984.43     19.32 o
  -7   5   7     2491.76     2377.59     31.53 o
  -6   5   7      894.32      807.69     16.89 o
  -5   5   7     3025.73     2803.48     28.34 o
  -4   5   7      871.45      734.25     11.85 o
  -3   5   7     1243.08     1117.18     13.59 o
  -2   5   7       14.76       32.49      5.39 o
  -1   5   7        7.16       19.13      6.23 o
   0   5   7      118.53      141.47      7.04 o
   1   5   7       34.84       33.31      5.44 o
   2   5   7      524.28      495.00      9.01 o
   3   5   7     4023.13     3836.39     32.12 o
   4   5   7     6587.29     6272.52     48.98 o
   5   5   7     3878.77     3541.65     28.44 o
   6   5   7     2466.17     2394.22     24.56 o
   7   5   7     1879.25     1726.70     22.40 o
   8   5   7     1932.68     1856.15     24.15 o
   9   5   7      474.99      500.70     16.47 o
  10   5   7      130.06      111.87     12.61 o
  11   5   7       23.84       15.07     12.92 o
  12   5   7       22.30        2.43     19.93 o
 -12   6   7        8.11       10.28     21.73 o
 -11   6   7      916.12      871.34     29.38 o
 -10   6   7      330.48      364.68     17.13 o
  -9   6   7       10.85        8.82     11.91 o
  -8   6   7      627.55      601.29     16.70 o
  -7   6   7       12.85       48.78     10.94 o
  -6   6   7      154.01      194.33     10.83 o
  -5   6   7      616.46      572.26     13.77 o
  -4   6   7      715.95      671.31     12.45 o
  -3   6   7     1415.25     1370.41     16.43 o
  -2   6   7     4098.46     4064.72     45.20 o
  -1   6   7     2589.61     2428.41     28.05 o
   0   6   7     2346.31     1973.98     22.89 o
   1   6   7     8743.73     8193.70     74.67 o
   2   6   7     1907.25     1735.60     19.58 o
   3   6   7       60.09       82.84      6.57 o
   4   6   7      867.21      819.19     11.99 o
   5   6   7      999.88      961.15     14.38 o
   6   6   7     1161.89     1088.89     17.57 o
   7   6   7      187.79      229.87     11.33 o
   8   6   7      203.40      239.78     12.24 o
   9   6   7      558.17      601.71     17.19 o
  10   6   7      408.24      475.38     16.93 o
  11   6   7      329.61      331.83     16.99 o
  12   6   7       26.30       65.46     24.09 o
 -12   7   7      246.25      274.59     25.85 o
 -11   7   7      224.98      206.31     19.11 o
 -10   7   7      115.07       96.95     14.93 o
  -9   7   7       57.85       59.26     14.04 o
  -8   7   7      641.30      640.33     18.71 o
  -7   7   7     1728.70     1607.39     27.87 o
  -6   7   7      565.12      540.92     18.14 o
  -5   7   7     1788.34     1683.15     25.16 o
  -4   7   7     1030.05     1025.22     19.21 o
  -3   7   7     1178.15     1185.05     17.49 o
  -2   7   7      383.00      409.75     13.11 o
  -1   7   7      412.33      441.43     11.73 o
   0   7   7       12.58       53.41      7.81 o
   1   7   7      557.73      585.12     12.17 o
   2   7   7       47.89       79.91      7.89 o
   3   7   7      185.48      192.10      8.91 o
   4   7   7     4203.03     3971.26     43.89 o
   5   7   7     1463.17     1463.03     20.99 o
   6   7   7      699.41      734.67     18.52 o
   7   7   7      461.01      500.62     15.20 o
   8   7   7      171.10      135.08     13.58 o
   9   7   7       51.07       47.09     14.01 o
  10   7   7        1.76      -12.00     14.43 o
  11   7   7       32.25       41.20     15.79 o
 -11   8   7      111.17       96.33     16.93 o
 -10   8   7       16.13       33.69     19.04 o
  -9   8   7       14.46      -19.83     15.62 o
  -8   8   7       43.25       51.26     14.83 o
  -7   8   7      524.10      567.15     18.82 o
  -6   8   7       38.95       91.46     15.18 o
  -5   8   7       16.53       55.39     12.12 o
  -4   8   7        8.72       44.41     12.03 o
  -3   8   7       30.07       50.26     11.46 o
  -2   8   7     1351.75     1300.22     20.69 o
  -1   8   7       87.19       99.74     10.29 o
   0   8   7     1344.18     1187.43     18.70 o
   1   8   7      510.21      496.12     11.32 o
   2   8   7      105.59      134.19      9.09 o
   3   8   7       20.95        8.27     10.23 o
   4   8   7       45.25       32.91     11.03 o
   5   8   7      147.07      169.60     11.07 o
   6   8   7      115.78      122.86     12.94 o
   7   8   7      171.98      190.31     14.14 o
   8   8   7       25.93       52.94     14.25 o
   9   8   7      147.82      161.89     16.04 o
  10   8   7      123.50      137.88     19.06 o
 -10   9   7       25.92       69.42     24.49 o
  -9   9   7        5.03        8.09     17.72 o
  -8   9   7       15.86       10.04     16.52 o
  -7   9   7       65.59       64.05     17.72 o
  -6   9   7       61.97       46.22     16.89 o
  -5   9   7       17.99        7.24     15.95 o
  -4   9   7       36.92       39.08     13.29 o
  -3   9   7       15.14       64.91     13.01 o
  -2   9   7       99.72       91.87     14.71 o
  -1   9   7      231.53      237.54     12.29 o
   0   9   7      773.16      756.25     19.56 o
   1   9   7       31.32      106.13     12.45 o
   2   9   7        2.47       44.00     12.19 o
   3   9   7       66.05      100.93     11.97 o
   4   9   7        0.92       20.34     12.29 o
   5   9   7       38.94       49.27     13.68 o
   6   9   7      128.22      160.84     17.38 o
   7   9   7       20.79        2.73     14.43 o
   8   9   7       86.98      103.50     17.18 o
   9   9   7       59.69       52.65     18.42 o
  -9  10   7       15.02       -3.11     22.18 o
  -8  10   7        3.00       14.69     18.24 o
  -7  10   7       17.74       68.70     24.66 o
  -6  10   7        8.12       53.13     19.05 o
  -5  10   7        0.49       54.38     29.01 o
  -4  10   7       67.69      116.79     20.54 o
  -3  10   7       79.47      119.76     15.56 o
  -2  10   7       16.34       42.70     15.18 o
  -1  10   7        5.35       31.23     14.84 o
   0  10   7      206.24      205.21     17.19 o
   1  10   7        4.34       28.84     13.49 o
   2  10   7       77.38       93.74     14.31 o
   3  10   7       65.94      121.23     14.62 o
   4  10   7      141.47      147.04     18.29 o
   5  10   7       62.03       67.79     16.35 o
   6  10   7      154.37      226.05     18.95 o
   7  10   7        0.23       16.73     19.49 o
   8  10   7        0.72       36.92     20.32 o
  -7  11   7       16.06       26.19     21.69 o
  -6  11   7       14.35       11.40     20.86 o
  -5  11   7       79.92      122.55     21.27 o
  -4  11   7      401.13      439.09     23.44 o
  -3  11   7      139.01      187.07     17.43 o
  -2  11   7      311.99      347.15     18.29 o
  -1  11   7        0.15       34.09     21.51 o
   0  11   7      193.57      178.95     22.46 o
   1  11   7        8.51       73.39     21.91 o
   2  11   7        1.54       15.23     17.37 o
   3  11   7      161.06      208.14     18.82 o
   4  11   7      519.38      554.69     27.23 o
   5  11   7      126.71      150.40     33.67 o
   6  11   7        6.90       31.96     23.33 o
   7  11   7       63.62       79.19     24.00 o
  -5  12   7        1.93       14.92     25.78 o
  -4  12   7       25.02       34.36     22.09 o
  -3  12   7      337.00      368.94     33.23 o
  -2  12   7      316.45      375.09     25.00 o
  -1  12   7     1478.30     1385.07     40.77 o
   0  12   7      213.94      274.36     26.48 o
   1  12   7      408.30      422.43     27.78 o
   2  12   7       54.51       74.33     28.14 o
   3  12   7       15.45       31.51     33.84 o
   4  12   7       28.06       41.73     24.13 o
 -14   0   8        2.42       24.11     46.02 o
 -13   0   8        5.94      -31.77     40.79 o
 -12   0   8      142.48      123.70     39.07 o
 -11   0   8      170.95      182.67     36.60 o
 -10   0   8      395.31      409.63     20.78 o
  -9   0   8     1039.34     1002.57     20.06 o
  -8   0   8      195.78      204.83      8.15 o
  -7   0   8     6292.35     6444.28     70.38 o
  -6   0   8      871.48      851.91     13.72 o
  -5   0   8    22403.04    24796.40    245.90 o
  -3   0   8    17936.97    20355.05    191.60 o
  -2   0   8     3035.32     2960.00     29.19 o
  -1   0   8     1713.80     1881.71     21.25 o
   0   0   8      201.39      291.30      8.94 o
   1   0   8      139.65      164.86      6.48 o
   2   0   8    10965.52    12265.46    141.88 o
   3   0   8     2255.59     2170.00     25.98 o
   4   0   8    13722.38    15605.77    182.27 o
   5   0   8     4111.86     4465.16     50.90 o
   6   0   8     8936.74     9756.01    107.87 o
   7   0   8     6326.17     6783.58     91.05 o
   8   0   8      271.58      400.70     15.11 o
   9   0   8     1540.40     1841.06     36.42 o
  10   0   8      427.25      504.20     42.49 o
  11   0   8      686.74      669.00     35.35 o
  12   0   8       17.47       24.36     20.02 o
  13   0   8        9.58       -9.78     31.69 o
 -14   1   8        9.34       38.05     33.46 o
 -13   1   8      289.39      310.46     32.73 o
 -12   1   8      336.99      393.62     16.39 o
 -11   1   8      736.10      755.68     36.57 o
 -10   1   8      795.29      837.23     25.93 o
  -9   1   8      867.30      883.58     17.69 o
  -8   1   8      340.69      379.93      7.81 o
  -7   1   8      906.39      905.61     10.90 o
  -6   1   8     2228.96     2437.08     19.89 o
  -5   1   8      535.03      576.22      7.68 o
  -4   1   8     4209.05     5291.87     38.12 o
  -3   1   8     1340.25     2049.16     14.97 o
  -2   1   8     4879.33     4914.14     32.78 o
  -1   1   8    11870.18    12456.70     85.32 o
   0   1   8     6530.32     6774.48     51.97 o
   1   1   8    23067.35    25919.86    227.29 o
   2   1   8     5689.40     6041.94     46.36 o
   3   1   8       98.77       94.87      3.50 o
   4   1   8     1768.36     1843.07     16.21 o
   5   1   8      696.51      781.52      9.78 o
   6   1   8       58.68       68.56      5.47 o
   7   1   8       22.97       23.42      5.18 o
   8   1   8      367.36      394.79      9.87 o
   9   1   8       63.89       74.04     11.85 o
  10   1   8      385.08      465.20     18.07 o
  11   1   8      320.39      357.66     17.28 o
  12   1   8      288.07      336.80     23.96 o
  13   1   8      582.14      611.28     55.32 o
 -14   2   8       48.37       81.90     41.00 o
 -13   2   8       97.52       97.26     16.12 o
 -12   2   8        7.81       11.65     13.58 o
 -11   2   8       54.30       47.89     13.04 o
 -10   2   8      131.23      134.05     12.90 o
  -9   2   8      250.72      294.77     12.92 o
  -8   2   8      547.69      607.21     14.17 o
  -7   2   8     2267.85     2380.55     21.93 o
  -6   2   8     1790.35     1844.15     16.30 o
  -5   2   8      365.37      385.32      9.22 o
  -4   2   8     1076.81     1086.69     10.40 o
  -3   2   8      133.50      146.16      3.68 o
  -2   2   8     5078.47     5391.88     40.02 o
  -1   2   8      172.36      241.79      5.43 o
   0   2   8      218.84      274.52      4.79 o
   1   2   8     1039.54     1647.73     15.19 o
   2   2   8       10.45       45.63      3.17 o
   3   2   8       22.41       76.64      5.36 o
   4   2   8     1425.40     1554.70     13.79 o
   5   2   8     3199.38     3392.97     28.00 o
   6   2   8     1556.61     1662.47     17.43 o
   7   2   8      308.30      415.65     11.71 o
   8   2   8      131.82      169.24     10.93 o
   9   2   8       94.80      100.43     10.60 o
  10   2   8       21.06       -1.59     10.85 o
  11   2   8       21.84      -11.36     11.69 o
  12   2   8      125.33       80.42     17.38 o
  13   2   8       32.81       -6.97     18.12 o
 -13   3   8        0.97       -3.64     17.04 o
 -12   3   8      115.78       98.09     16.91 o
 -11   3   8      153.21      131.76     15.34 o
 -10   3   8     1119.12     1082.08     22.95 o
  -9   3   8        8.84        3.90     11.70 o
  -8   3   8       24.55       55.19      6.95 o
  -7   3   8       11.15       33.03      5.01 o
  -6   3   8      482.21      564.03      8.73 o
  -5   3   8     1137.58     1340.63     13.83 o
  -4   3   8      383.72      456.69      7.56 o
  -3   3   8      215.90      363.16      8.97 o
  -2   3   8     2037.87     2064.72     17.86 o
  -1   3   8       39.23      227.73      7.66 o
   0   3   8     1890.57     1886.11     17.86 o
   1   3   8     5778.54     5980.76     52.22 o
   2   3   8     7284.13     8054.28     60.53 o
   3   3   8      208.76      352.96      5.95 o
   4   3   8      185.71      235.02      6.34 o
   5   3   8      577.58      669.29      8.85 o
   6   3   8       26.87       48.09      5.93 o
   7   3   8      258.34      301.58     10.90 o
   8   3   8        7.91       46.54      9.74 o
   9   3   8      354.38      351.01     12.57 o
  10   3   8        3.16       12.19     11.10 o
  11   3   8      139.08      158.73     19.40 o
  12   3   8       53.38       25.13     17.82 o
  13   3   8      115.95       97.58     19.79 o
 -13   4   8       46.55       34.83     20.34 o
 -12   4   8        6.18       -0.43     25.39 o
 -11   4   8        1.97       -6.21     16.49 o
 -10   4   8      143.88      150.77     16.75 o
  -9   4   8        1.67      -14.15      9.64 o
  -8   4   8       34.27       50.75      7.75 o
  -7   4   8       52.16       81.48      7.27 o
  -6   4   8       28.35       71.24      5.86 o
  -5   4   8      220.59      200.43      5.74 o
  -4   4   8      672.25      651.66      9.67 o
  -3   4   8     2401.54     2428.81     23.32 o
  -2   4   8     4141.90     4286.86     39.35 o
  -1   4   8      678.65      757.02     11.06 o
   0   4   8      536.07      561.92     10.82 o
   1   4   8     1913.64     2026.66     20.65 o
   2   4   8       95.61       98.92      5.00 o
   3   4   8      918.27     1198.38     11.64 o
   4   4   8      887.52      970.22     11.01 o
   6   4   8      107.32      173.06      7.38 o
   7   4   8      401.95      466.07     15.88 o
   8   4   8      185.83      196.52     10.95 o
   9   4   8      144.93      168.62     17.20 o
  10   4   8        1.54      -10.23     11.79 o
  11   4   8        0.06      -18.64     12.43 o
  12   4   8        0.40      -15.54     18.39 o
 -13   5   8       10.34      -23.34     21.42 o
 -12   5   8      318.77      341.26     23.60 o
 -11   5   8        0.10      -22.18     18.25 o
 -10   5   8        5.36      -12.58     11.45 o
  -9   5   8       13.51       23.40     11.01 o
  -8   5   8      272.97      368.02     17.63 o
  -7   5   8       12.25       38.15     10.01 o
  -6   5   8       10.37       32.45      7.63 o
  -5   5   8        0.90       41.11      6.39 o
  -4   5   8        2.08       54.47      6.19 o
  -3   5   8      108.10      186.32      6.49 o
  -2   5   8       46.56      143.42      6.32 o
  -1   5   8      178.26      299.89      8.40 o
   0   5   8      768.86      990.91     13.57 o
   1   5   8       54.62      103.42      6.06 o
   2   5   8        9.44       68.88      5.48 o
   3   5   8      229.14      405.08      7.97 o
   4   5   8      647.10      785.36     10.61 o
   5   5   8       91.60      106.92      6.21 o
   6   5   8      905.61      824.71     13.75 o
   7   5   8      165.20      180.21     10.60 o
   8   5   8      320.10      315.12     12.11 o
   9   5   8       64.15       71.71     12.04 o
  10   5   8        0.76      -18.78     12.52 o
  11   5   8        3.95       11.75     13.34 o
  12   5   8       28.94       -6.75     21.13 o
 -12   6   8       28.94       20.86     21.85 o
 -11   6   8       72.06       79.23     16.49 o
 -10   6   8        2.47       30.10     13.06 o
  -9   6   8        7.24       29.81     12.37 o
  -8   6   8      929.70      871.22     19.38 o
  -7   6   8     1605.68     1602.20     25.56 o
  -6   6   8     1011.29     1115.56     20.57 o
  -5   6   8     1090.98     1180.34     19.91 o
  -4   6   8      919.37     1015.81     14.93 o
  -3   6   8     1480.00     1566.58     18.56 o
  -2   6   8       28.68      113.02      8.82 o
  -1   6   8      899.07      876.10     15.38 o
   0   6   8      531.05      555.52     11.63 o
   1   6   8       13.03       30.58      6.60 o
   2   6   8      490.00      579.53     11.25 o
   3   6   8      139.45      220.21      8.00 o
   4   6   8     1125.43     1086.30     13.90 o
   5   6   8     3106.62     3075.94     30.11 o
   6   6   8     1253.29     1354.45     19.58 o
   7   6   8     1587.99     1555.51     21.87 o
   8   6   8      242.86      306.85     12.89 o
   9   6   8      143.93      161.63     13.08 o
  10   6   8      151.29      188.24     14.86 o
  11   6   8        0.59       28.49     15.20 o
 -12   7   8       80.75      103.93     24.84 o
 -11   7   8      117.57      135.56     25.42 o
 -10   7   8      412.68      431.25     17.41 o
  -9   7   8       62.75       26.97     14.04 o
  -8   7   8        6.70       38.54     13.46 o
  -7   7   8      190.38      254.12     14.96 o
  -6   7   8      102.55      101.05     13.86 o
  -5   7   8       11.92       26.91     10.58 o
  -4   7   8      336.35      323.94     12.48 o
  -3   7   8     1563.91     1462.47     19.91 o
  -2   7   8      750.61      763.38     15.65 o
  -1   7   8     4635.21     4628.44     51.75 o
   0   7   8     3273.36     3160.25     31.72 o
   1   7   8     3340.96     3254.43     32.73 o
   2   7   8     2499.11     2404.56     25.88 o
   3   7   8       79.49      147.40      8.84 o
   4   7   8       56.84      180.31     11.34 o
   5   7   8      894.48      835.78     15.27 o
   6   7   8       16.88        8.13     11.29 o
   7   7   8        7.96       18.30     12.23 o
   8   7   8        0.86       27.86     13.26 o
   9   7   8       26.11       21.16     13.97 o
  10   7   8       12.02       10.14     16.87 o
  11   7   8      187.37      211.38     18.83 o
 -11   8   8       76.14       51.32     21.58 o
 -10   8   8        0.76       -3.22     16.32 o
  -9   8   8        2.93        4.41     15.59 o
  -8   8   8      109.68      111.12     15.78 o
  -7   8   8     2068.59     1978.46     35.36 o
  -6   8   8      663.21      793.72     33.10 o
  -5   8   8     1806.96     1748.06     27.09 o
  -4   8   8      672.89      699.12     18.08 o
  -3   8   8     2119.80     1974.32     29.80 o
  -2   8   8      353.17      395.39     12.47 o
  -1   8   8     1239.11     1046.45     18.95 o
   0   8   8      153.50      181.01      9.38 o
   1   8   8       77.32      100.49      8.73 o
   2   8   8      145.37      146.24      9.41 o
   3   8   8      202.34      250.95     12.03 o
   4   8   8      367.92      369.24     13.33 o
   5   8   8     1008.80     1003.22     19.69 o
   6   8   8      365.78      435.57     15.32 o
   7   8   8      150.29      212.66     14.51 o
   8   8   8      264.05      287.57     16.04 o
   9   8   8      141.90      160.88     17.17 o
  10   8   8       53.31       69.03     18.27 o
 -10   9   8      329.19      384.22     23.74 o
  -9   9   8      171.88      184.26     18.61 o
  -8   9   8       46.30       27.87     16.66 o
  -7   9   8       32.62       67.76     17.87 o
  -6   9   8       18.60       16.78     16.78 o
  -5   9   8      170.37      184.79     17.48 o
  -4   9   8       92.83      115.62     13.98 o
  -3   9   8      515.16      513.39     16.60 o
  -2   9   8     1206.28     1114.83     24.73 o
  -1   9   8     1978.66     1829.39     26.75 o
   0   9   8     2138.34     1934.67     26.22 o
   1   9   8     2865.87     2542.65     30.08 o
   2   9   8     1824.65     1654.54     26.21 o
   3   9   8     1000.35      916.99     19.32 o
   4   9   8      535.35      517.10     15.50 o
   5   9   8      185.83      199.15     14.02 o
   6   9   8      103.60      103.71     14.16 o
   7   9   8      451.68      383.91     19.03 o
   8   9   8      111.35      100.27     18.30 o
   9   9   8      226.61      230.32     20.05 o
  -9  10   8       13.78       10.87     19.57 o
  -8  10   8      337.21      330.71     20.51 o
  -7  10   8      259.88      283.78     21.70 o
  -6  10   8      972.53      886.11     28.41 o
  -5  10   8      411.40      433.85     21.66 o
  -4  10   8      758.26      799.41     21.68 o
  -3  10   8     1198.35     1067.13     24.35 o
  -2  10   8      627.24      613.14     19.89 o
  -1  10   8      421.41      421.00     18.26 o
   0  10   8       40.70       34.15     15.65 o
   1  10   8        1.75       32.67     13.52 o
   2  10   8       87.98      110.16     14.26 o
   3  10   8      646.63      679.58     19.09 o
   4  10   8      842.64      898.22     25.73 o
   5  10   8     1110.24     1058.15     28.68 o
   6  10   8     1520.33     1443.59     32.35 o
   7  10   8      503.11      547.78     25.23 o
   8  10   8      420.03      426.47     26.28 o
  -7  11   8       62.07       38.51     21.86 o
  -6  11   8        2.65       28.58     21.04 o
  -5  11   8       47.92       66.22     20.97 o
  -4  11   8      280.49      312.31     26.70 o
  -3  11   8       84.30      119.28     17.24 o
  -2  11   8      480.77      547.71     21.43 o
  -1  11   8      389.08      390.99     25.34 o
   0  11   8      953.67      910.71     33.33 o
   1  11   8      862.41      884.14     47.31 o
   2  11   8      462.93      519.28     28.76 o
   3  11   8      509.96      466.67     22.39 o
   4  11   8       33.11       44.73     22.40 o
   5  11   8       94.64       94.95     23.39 o
   6  11   8        5.41      -21.75     22.91 o
  -5  12   8       62.84       81.65     23.24 o
  -4  12   8       51.51       33.18     22.53 o
  -3  12   8      527.68      537.75     34.55 o
  -2  12   8       48.94       69.85     22.84 o
  -1  12   8        1.95       77.75     24.39 o
   0  12   8        1.68        0.02     23.98 o
   1  12   8        3.71       67.18     24.50 o
   2  12   8      242.99      260.44     26.80 o
   3  12   8      191.37      177.37     36.01 o
   4  12   8      414.08      453.41     42.69 o
 -14   1   9      286.17      315.92     36.60 o
 -13   1   9        8.03        2.96     30.59 o
 -12   1   9       24.83        8.61     14.20 o
 -11   1   9       13.98       18.96     12.18 o
 -10   1   9      244.64      235.49     11.21 o
  -9   1   9      369.75      394.99     12.18 o
  -8   1   9      672.43      665.64     10.00 o
  -7   1   9      802.76      748.55     10.67 o
  -6   1   9       56.81       49.49      5.05 o
  -5   1   9     3977.10     3970.78     29.45 o
  -4   1   9       72.18      148.20      5.01 o
  -3   1   9     4498.28     4086.24     28.24 o
  -2   1   9     1096.73      954.83      8.61 o
  -1   1   9     3288.88     2971.02     24.35 o
   0   1   9        9.15       17.35      2.84 o
   1   1   9     1516.04     1389.34     13.88 o
   2   1   9     1901.52     2047.91     17.65 o
   3   1   9       16.77       16.82      3.65 o
   4   1   9      651.33      583.78      7.84 o
   5   1   9      801.97      724.42      9.33 o
   6   1   9      491.59      441.96      7.72 o
   7   1   9     1180.24     1069.46     15.55 o
   8   1   9        4.55        0.43      9.45 o
   9   1   9       16.85       -2.75     10.24 o
  10   1   9      324.53      338.20     22.68 o
  11   1   9       33.84       15.40     13.30 o
  12   1   9        0.99       -8.74     12.68 o
  13   1   9        9.12      -11.55     16.96 o
 -14   2   9      115.49       46.07     22.99 o
 -13   2   9       44.11       19.67     15.69 o
 -12   2   9       85.35       94.70     14.84 o
 -11   2   9      183.56      195.34     14.72 o
 -10   2   9       17.42        2.92     12.21 o
  -9   2   9      261.45      225.84      9.38 o
  -8   2   9      334.97      323.24     11.48 o
  -7   2   9      419.46      391.92      7.48 o
  -6   2   9      128.95      110.32      4.83 o
  -5   2   9      195.65      180.16      4.66 o
  -4   2   9     1552.48     1642.87     14.44 o
  -3   2   9       53.12       53.02      3.49 o
  -2   2   9     1553.07     1530.64     13.31 o
  -1   2   9     1079.87      927.88     10.35 o
   0   2   9     2245.31     1784.57     17.02 o
   1   2   9     6494.01     6106.25     60.10 o
   2   2   9     1821.21     1396.74     13.65 o
   3   2   9     3282.69     2887.60     23.23 o
   4   2   9     1522.26     1299.91     12.34 o
   5   2   9     1138.20     1053.92     11.23 o
   6   2   9      383.38      382.37      7.92 o
   7   2   9      841.42      857.47     14.07 o
   8   2   9        2.39       11.23      9.73 o
   9   2   9       94.40      103.84     11.05 o
  10   2   9      170.80      171.82     12.45 o
  11   2   9        7.68       -0.84     12.04 o
  12   2   9        2.71       -7.90     12.74 o
  13   2   9        2.06      -20.21     19.80 o
 -13   3   9       16.73       14.01     17.71 o
 -12   3   9        1.05      -26.94     23.74 o
 -11   3   9       15.79       12.43     14.42 o
 -10   3   9       50.15       80.34     14.41 o
  -9   3   9       70.03       50.67      9.85 o
  -8   3   9        7.14        0.75      6.57 o
  -7   3   9      191.54      171.45      6.35 o
  -6   3   9     2467.56     2353.37     24.41 o
  -5   3   9     4564.70     4168.04     32.55 o
  -4   3   9     2985.92     2639.05     24.07 o
  -3   3   9     3392.48     3098.55     25.57 o
  -2   3   9     4945.88     4374.23     39.85 o
  -1   3   9     3890.57     3659.33     32.18 o
   0   3   9      761.13      583.71     10.47 o
   1   3   9      273.57      338.45      7.13 o
   2   3   9      318.44      343.61      6.04 o
   3   3   9     1608.42     1619.55     14.10 o
   4   3   9      342.12      359.47      6.63 o
   5   3   9      816.65      812.56      9.82 o
   6   3   9     3174.42     2941.26     26.31 o
   7   3   9     3329.97     2991.37     35.16 o
   8   3   9      707.97      652.60     15.40 o
   9   3   9      543.36      516.63     16.31 o
  10   3   9      329.32      292.82     15.31 o
  11   3   9      562.10      551.87     16.92 o
  12   3   9        1.77       -0.09     13.01 o
  13   3   9        0.19      -28.14     19.34 o
 -13   4   9       16.71       30.72     19.63 o
 -12   4   9      277.58      307.84     21.00 o
 -11   4   9      175.14      182.01     20.66 o
 -10   4   9     1127.02     1138.30     28.53 o
  -9   4   9      896.42      810.66     17.50 o
  -8   4   9      705.96      654.80     19.09 o
  -7   4   9      269.37      228.32      9.91 o
  -6   4   9     1877.41     1729.42     18.47 o
  -5   4   9      159.95      160.08      5.85 o
  -4   4   9        3.46       29.31      5.50 o
  -3   4   9       64.04       48.35      4.96 o
  -2   4   9     4239.85     3971.47     36.72 o
  -1   4   9     2344.05     2014.47     21.35 o
   0   4   9     6611.18     5819.80     61.84 o
   1   4   9     2463.20     2046.18     23.05 o
   2   4   9     7388.46     6541.75     52.72 o
   3   4   9     1158.08      926.38     11.08 o
   4   4   9     1395.37     1168.10     12.51 o
   5   4   9      724.53      616.37      9.28 o
   6   4   9      550.17      541.06     10.72 o
   7   4   9      417.17      397.14     11.92 o
   8   4   9       28.09       33.00     10.99 o
   9   4   9       12.29      -10.51     11.45 o
  10   4   9      448.42      439.06     15.05 o
  11   4   9      324.80      332.34     18.29 o
  12   4   9      544.33      561.46     23.19 o
 -13   5   9      321.52      358.32     27.04 o
 -12   5   9       23.30        7.42     20.28 o
 -11   5   9       39.75       53.94     18.83 o
 -10   5   9       61.86       78.99     12.14 o
  -9   5   9        5.22       14.53     11.19 o
  -8   5   9      133.80      149.49     13.76 o
  -7   5   9     1305.85     1120.93     20.35 o
  -6   5   9     3199.11     3044.15     33.17 o
  -5   5   9     5535.75     5153.71     46.60 o
  -4   5   9     3793.77     3504.68     34.42 o
  -3   5   9     4175.10     3772.75     36.15 o
  -2   5   9     2957.43     2621.03     27.29 o
  -1   5   9     5841.14     5651.04     60.76 o
   0   5   9      166.75      175.96      7.09 o
   1   5   9       48.94       68.57      6.66 o
   2   5   9      481.90      548.84     10.69 o
   3   5   9       70.91       75.54      5.30 o
   4   5   9     2263.64     2179.25     19.68 o
   5   5   9      486.77      493.76     10.22 o
   6   5   9     4590.40     4362.16     40.34 o
   7   5   9     1250.86     1176.45     18.68 o
   8   5   9     1992.90     1834.12     25.49 o
   9   5   9      307.13      333.97     15.40 o
  10   5   9      339.91      345.37     15.05 o
  11   5   9      137.55      137.74     14.59 o
  12   5   9       31.07       22.16     15.23 o
 -12   6   9      313.42      341.66     27.77 o
 -11   6   9      322.53      346.54     16.05 o
 -10   6   9     1716.20     1702.23     29.47 o
  -9   6   9      781.98      744.77     19.74 o
  -8   6   9       28.26       32.75     12.32 o
  -7   6   9      870.73      846.24     20.06 o
  -6   6   9      799.83      770.84     17.05 o
  -5   6   9       87.33      131.14     10.35 o
  -4   6   9      234.35      262.42      9.67 o
  -3   6   9       63.35       90.13      7.45 o
  -2   6   9      550.87      510.27     12.42 o
  -1   6   9     2166.57     2140.88     26.70 o
   0   6   9     3786.64     3770.25     38.71 o
   1   6   9     4965.61     4637.03     44.02 o
   2   6   9     6823.72     6799.31     62.78 o
   3   6   9     2972.98     2819.65     27.29 o
   4   6   9       53.67       24.94      6.86 o
   5   6   9     1669.43     1586.33     18.96 o
   6   6   9      190.87      185.08     10.80 o
   7   6   9        4.45       12.59     10.65 o
   8   6   9       17.71       22.18     11.58 o
   9   6   9      235.40      281.19     15.19 o
  10   6   9      282.83      319.03     16.90 o
  11   6   9      121.13      150.23     17.41 o
 -11   7   9       15.79       17.44     15.52 o
 -10   7   9      136.07      154.54     15.78 o
  -9   7   9       63.94       93.03     18.00 o
  -8   7   9       18.72        9.45     13.48 o
  -7   7   9       90.09       96.11     13.94 o
  -6   7   9       54.22       74.60     13.80 o
  -5   7   9      524.22      539.52     14.84 o
  -4   7   9      264.03      260.66     12.54 o
  -3   7   9     1214.69     1151.49     19.01 o
  -2   7   9      452.43      476.55     12.42 o
  -1   7   9     1561.80     1557.09     22.27 o
   0   7   9        4.71       29.75      7.57 o
   1   7   9       40.62       57.21      7.95 o
   2   7   9     1123.52     1031.85     15.77 o
   3   7   9        3.56       43.37      8.27 o
   4   7   9       92.06      109.55      9.35 o
   5   7   9      412.80      440.68     12.22 o
   6   7   9      662.00      663.81     16.23 o
   7   7   9      401.13      433.03     14.97 o
   8   7   9      506.31      482.57     16.21 o
   9   7   9      127.96      102.99     14.65 o
  10   7   9      182.36      190.60     19.60 o
  11   7   9       24.78       17.08     18.65 o
 -11   8   9       84.12       51.94     17.30 o
 -10   8   9      109.84       77.61     16.99 o
  -9   8   9        2.31       -5.62     15.58 o
  -8   8   9      130.92      155.41     16.19 o
  -7   8   9       16.08       67.14     15.97 o
  -6   8   9     1208.10     1070.06     26.29 o
  -5   8   9      137.41      150.47     14.19 o
  -4   8   9      252.39      257.66     13.52 o
  -3   8   9      273.18      329.82     13.84 o
  -2   8   9      158.87      159.42     11.17 o
  -1   8   9     2433.17     2196.79     29.05 o
   0   8   9       94.78      146.99      8.97 o
   1   8   9     2557.59     2442.22     26.82 o
   2   8   9      421.91      517.09     11.74 o
   3   8   9      124.09      139.15     11.40 o
   4   8   9        6.67        9.16     10.34 o
   5   8   9       29.17       38.57     11.92 o
   6   8   9       44.67       83.10     12.88 o
   7   8   9        4.39       16.78     13.58 o
   8   8   9       66.75       61.85     16.11 o
   9   8   9       52.24       47.33     17.59 o
  10   8   9        5.43        3.20     18.82 o
 -10   9   9       32.85       58.31     18.69 o
  -9   9   9       11.47       -2.17     17.75 o
  -8   9   9       56.37       82.85     17.31 o
  -7   9   9       24.78      -15.99     17.53 o
  -6   9   9        0.16        6.82     17.10 o
  -5   9   9      437.76      410.81     19.63 o
  -4   9   9      279.02      306.59     24.74 o
  -3   9   9       55.80       71.86     13.61 o
  -2   9   9      408.66      460.11     17.26 o
  -1   9   9       35.07       45.49     11.49 o
   0   9   9        0.29       46.92     10.44 o
   1   9   9       27.98       77.14     15.34 o
   2   9   9       76.09      128.80     13.18 o
   3   9   9       12.20       56.37     12.14 o
   4   9   9       43.20       58.40     12.71 o
   5   9   9      362.80      334.42     14.73 o
   6   9   9       13.08       -9.11     15.90 o
   7   9   9        5.47       23.88     17.03 o
   8   9   9       99.49      126.67     18.72 o
   9   9   9       56.59       62.31     19.11 o
  -8  10   9        9.70       13.93     19.70 o
  -7  10   9      110.75       91.38     20.68 o
  -6  10   9        0.22       33.16     19.28 o
  -5  10   9        8.42       34.39     18.69 o
  -4  10   9      472.90      414.50     25.23 o
  -3  10   9       94.45      117.97     21.97 o
  -2  10   9        8.51       44.03     15.38 o
  -1  10   9        7.11       41.21     15.21 o
   0  10   9        1.10       26.84     19.62 o
   1  10   9      260.00      297.91     25.21 o
   2  10   9       61.09       77.79     16.26 o
   3  10   9        2.87       22.16     16.10 o
   4  10   9       13.64       44.04     20.30 o
   5  10   9       28.89       77.25     21.19 o
   6  10   9      107.00      114.69     22.39 o
   7  10   9       66.72       63.93     22.73 o
   8  10   9      137.10      142.68     24.16 o
  -7  11   9      336.37      309.46     24.44 o
  -6  11   9      319.70      299.00     23.40 o
  -5  11   9       80.76      126.33     21.50 o
  -4  11   9      256.03      267.50     22.43 o
  -3  11   9       26.92       36.14     16.81 o
  -2  11   9       48.59       59.46     22.09 o
  -1  11   9       80.80       79.10     22.48 o
   0  11   9       22.73       46.43     24.65 o
   1  11   9       50.13      124.14     23.29 o
   2  11   9        2.23       50.40     22.44 o
   3  11   9        5.05       17.62     19.67 o
   4  11   9        6.57      -14.75     22.23 o
   5  11   9      314.93      257.21     25.10 o
   6  11   9       10.68        3.05     23.56 o
  -5  12   9        1.29      -24.78     22.52 o
  -4  12   9       44.87       83.90     30.32 o
  -3  12   9      102.39      133.12     31.03 o
  -2  12   9      359.98      393.51     25.35 o
  -1  12   9      209.25      223.38     26.45 o
   0  12   9      609.26      635.07     41.59 o
   1  12   9      659.27      782.47     32.19 o
   2  12   9      977.76     1016.95     42.47 o
   3  12   9      170.46      255.07     39.64 o
   4  12   9      427.72      413.69     39.71 o
 -14   0  10      150.00       74.30     48.19 o
 -13   0  10       11.67      -59.73     42.33 o
 -12   0  10       39.65       54.27     77.75 o
 -11   0  10        7.31      -12.90     21.03 o
 -10   0  10        6.88       10.15     11.95 o
  -9   0  10       28.12       26.09     14.18 o
  -8   0  10      554.93      569.20     18.80 o
  -7   0  10       52.83       70.79      7.56 o
  -6   0  10     2223.36     2175.11     29.53 o
  -5   0  10    15395.36    16813.29    167.74 o
  -4   0  10    44489.02    50116.85    491.23 o
  -3   0  10     2094.81     2090.11     21.93 o
  -2   0  10     6588.05     7086.62     67.53 o
  -1   0  10    11456.37    12364.02    147.41 o
   0   0  10     8877.38    10300.81    106.71 o
   1   0  10     3833.31     4568.32     56.45 o
   2   0  10     2283.46     3064.54     35.90 o
   3   0  10       25.08      109.67      7.11 o
   4   0  10      134.71      245.70      7.65 o
   5   0  10      671.82      694.39     14.70 o
   6   0  10      263.31      223.11      8.27 o
   7   0  10     8012.97     8415.03    124.63 o
   8   0  10    14153.31    14413.99    240.08 o
   9   0  10       45.20       33.84     36.31 o
  10   0  10     1413.81     1428.68     37.86 o
  11   0  10      573.96      595.38     51.06 o
  12   0  10       97.82      122.50     20.56 o
  13   0  10       20.86      -10.46     38.51 o
 -14   1  10       53.63       67.23     34.67 o
 -13   1  10        1.45       -9.66     19.77 o
 -12   1  10      277.06      298.66     15.96 o
 -11   1  10      379.20      413.67     15.67 o
 -10   1  10     1337.79     1313.23     19.98 o
  -9   1  10     1944.61     1888.15     21.24 o
  -8   1  10     1055.58     1100.57     13.19 o
  -7   1  10     2219.45     2207.87     20.76 o
  -6   1  10     1183.67     1237.59     12.87 o
  -5   1  10       16.73      109.56      5.34 o
  -4   1  10     2932.68     3796.46     27.34 o
  -3   1  10       57.15       92.26      3.35 o
  -2   1  10     2144.26     1983.03     16.41 o
  -1   1  10     5736.14     5913.10     46.85 o
   0   1  10     1332.92     1246.50     16.18 o
   1   1  10     4550.86     4589.31     47.02 o
   2   1  10    10631.84    11569.74     90.28 o
   3   1  10     3018.05     3372.45     36.93 o
   4   1  10     6507.95     6985.97     56.96 o
   5   1  10     1650.56     1832.54     17.65 o
   6   1  10       25.51       37.56      4.87 o
   7   1  10      884.94      799.32     15.97 o
   8   1  10       49.86       44.82     10.11 o
   9   1  10       19.11        7.98     12.47 o
  10   1  10      559.10      620.76     28.10 o
  11   1  10      148.83      160.01     19.44 o
  12   1  10      205.59      204.48     21.27 o
  13   1  10       54.87       60.01     14.83 o
 -13   2  10       90.92       90.72     16.44 o
 -12   2  10      134.11      136.93     15.53 o
 -11   2  10       22.87       12.40     13.57 o
 -10   2  10       72.08       74.01     10.79 o
  -9   2  10       20.46        2.36      8.77 o
  -8   2  10      599.83      643.29     15.83 o
  -7   2  10       36.61       38.72      5.58 o
  -6   2  10     2811.64     2876.90     24.63 o
  -5   2  10     6114.55     6249.05     47.44 o
  -4   2  10     7651.67     8268.82     60.15 o
  -3   2  10     9548.82    10186.26     71.42 o
  -2   2  10     1925.88     1935.44     19.71 o
  -1   2  10     4236.39     4521.10     43.19 o
   0   2  10     2860.22     3063.54     33.78 o
   1   2  10     1561.95     2179.86     21.36 o
   2   2  10     2160.58     2675.81     23.89 o
   3   2  10      854.45      902.63     10.00 o
   4   2  10      226.73      264.12      5.64 o
   5   2  10     3315.13     3696.53     28.66 o
   6   2  10     1348.57     1371.17     15.03 o
   7   2  10     4311.97     4739.73     48.96 o
   8   2  10     2909.36     2968.08     35.63 o
   9   2  10      186.82      225.04     13.49 o
  10   2  10      256.05      300.78     13.62 o
  11   2  10      172.84      204.37     13.97 o
  12   2  10        3.08       11.65     13.96 o
  13   2  10        9.59       -7.42     22.61 o
 -13   3  10       25.79       19.02     17.77 o
 -12   3  10      405.19      444.75     30.08 o
 -11   3  10       28.69       27.79     14.54 o
 -10   3  10      124.41      143.75     12.47 o
  -9   3  10     1271.81     1242.08     19.54 o
  -8   3  10       35.28       32.65      7.16 o
  -7   3  10      424.66      455.35      8.64 o
  -6   3  10      889.46      998.80     12.63 o
  -5   3  10      228.09      263.39      5.97 o
  -4   3  10      418.43      457.26      7.93 o
  -3   3  10     1920.52     2377.27     20.44 o
  -2   3  10      147.81      210.37      5.59 o
  -1   3  10     3342.21     3553.93     31.44 o
   0   3  10     1098.85     1163.51     18.56 o
   1   3  10     8280.44     8678.76     93.78 o
   2   3  10     4491.60     4815.74     44.41 o
   3   3  10     3983.73     4294.27     36.15 o
   4   3  10     2698.99     2771.75     22.93 o
   5   3  10      830.03      870.50     10.45 o
   6   3  10      655.14      700.68     11.66 o
   7   3  10     1712.30     1633.81     23.10 o
   8   3  10      114.65      121.86     11.22 o
   9   3  10        4.62       15.05     11.30 o
  10   3  10       48.13       54.21     12.32 o
  11   3  10       32.24       16.62     13.27 o
  12   3  10      188.77      178.91     14.70 o
 -13   4  10      130.83      119.34     21.09 o
 -12   4  10       18.65        8.76     19.08 o
 -11   4  10       42.24       51.54     18.23 o
 -10   4  10        7.48       41.48     11.02 o
  -9   4  10      369.52      401.70     13.42 o
  -8   4  10       11.17       34.88      9.91 o
  -7   4  10       74.39      116.26      8.13 o
  -6   4  10      596.45      662.84     11.35 o
  -5   4  10        1.64       33.40      5.16 o
  -4   4  10      281.10      365.79      8.19 o
  -3   4  10     1586.68     1687.37     17.07 o
  -1   4  10      260.55      298.09      7.56 o
   0   4  10       18.15       96.39      6.64 o
   1   4  10      301.54      362.48      8.91 o
   2   4  10        1.15       27.76      4.54 o
   3   4  10      657.96      932.53     10.80 o
   4   4  10       90.66      150.76      5.84 o
   6   4  10      121.72      123.18      8.50 o
   7   4  10       44.20       96.58     10.46 o
   8   4  10      163.81      208.08     14.48 o
   9   4  10        2.00       -7.03     11.80 o
  10   4  10      357.94      405.79     15.25 o
  11   4  10        1.60      -10.09     13.43 o
  12   4  10        0.46       25.24     14.53 o
 -13   5  10       15.26       37.62     22.65 o
 -12   5  10       43.91       53.65     21.06 o
 -11   5  10      127.34      176.34     20.29 o
 -10   5  10       23.15       22.53     12.30 o
  -9   5  10      915.60      817.22     19.81 o
  -8   5  10       12.40       23.19     11.09 o
  -7   5  10      250.99      238.72     12.05 o
  -6   5  10      626.43      564.33     14.55 o
  -5   5  10        2.33       66.38      6.74 o
  -4   5  10       43.30       81.83      6.98 o
  -3   5  10      763.71      876.09     13.46 o
  -2   5  10       80.83      125.89      7.79 o
  -1   5  10       11.04       57.22      7.24 o
   0   5  10      621.18      733.71     13.56 o
   1   5  10      215.56      424.25     12.45 o
   2   5  10      241.89      407.79     11.03 o
   3   5  10       67.40      110.30      6.75 o
   4   5  10      459.67      561.03      9.46 o
   5   5  10      144.89      124.09      8.11 o
   6   5  10      485.94      426.82     11.75 o
   7   5  10      344.41      335.55     12.59 o
   8   5  10       36.78       58.32     11.94 o
   9   5  10        2.80       -2.61     12.40 o
  10   5  10       24.52       23.50     13.58 o
  11   5  10        5.36        9.72     14.11 o
  12   5  10       81.84       64.31     17.87 o
 -12   6  10       27.33       21.50     22.62 o
 -11   6  10       80.80       76.93     14.46 o
 -10   6  10       22.13       58.52     13.70 o
  -9   6  10        1.54       26.92     13.22 o
  -8   6  10        1.16       31.52     12.59 o
  -7   6  10      201.79      211.85     13.67 o
  -6   6  10       53.21       74.83     11.19 o
  -5   6  10      574.79      632.53     15.66 o
  -4   6  10     1225.72     1290.86     19.41 o
  -3   6  10       45.58      128.55      8.87 o
  -2   6  10      362.62      466.65     11.74 o
  -1   6  10       77.00      184.97     12.32 o
   0   6  10      204.34      290.51      8.72 o
   1   6  10        6.44       70.45      7.26 o
   2   6  10      308.21      391.27     11.22 o
   3   6  10       25.31       47.00      6.73 o
   4   6  10       35.55      118.57      8.00 o
   5   6  10       35.86       39.43      8.25 o
   6   6  10      217.26      270.40     11.47 o
   7   6  10      268.86      343.84     13.57 o
   8   6  10      182.38      215.66     13.05 o
   9   6  10      149.46      201.44     15.32 o
  10   6  10       88.48      102.74     17.21 o
  11   6  10       16.15        2.29     17.61 o
 -11   7  10       28.25       29.03     15.81 o
 -10   7  10      205.10      243.60     16.58 o
  -9   7  10      534.99      579.37     20.02 o
  -8   7  10       22.01       32.36     13.76 o
  -7   7  10       18.72       27.09     13.75 o
  -6   7  10      128.33      161.29     15.11 o
  -5   7  10      294.48      267.12     12.77 o
  -4   7  10       81.83       96.21     11.30 o
  -3   7  10       55.60       56.45      9.45 o
  -2   7  10     1699.57     1516.71     22.63 o
  -1   7  10       38.88       33.27      9.34 o
   0   7  10     2748.61     2673.82     27.90 o
   1   7  10     1194.78     1189.56     17.83 o
   2   7  10     2140.61     2034.84     23.29 o
   3   7  10     2927.90     2866.78     33.72 o
   4   7  10      131.99      177.10      9.85 o
   5   7  10      221.66      296.30     11.23 o
   6   7  10      538.49      611.60     15.69 o
   7   7  10       26.15       37.65     12.80 o
   8   7  10      227.86      244.73     14.99 o
   9   7  10        0.16      -11.27     16.83 o
  10   7  10       82.75       94.13     18.72 o
 -11   8  10        6.60       -9.23     17.40 o
 -10   8  10        6.60       48.52     16.83 o
  -9   8  10        0.27      -23.66     15.77 o
  -8   8  10       74.35       62.96     15.63 o
  -7   8  10       30.04       61.08     22.74 o
  -6   8  10      719.67      710.54     23.01 o
  -5   8  10      601.45      640.90     17.32 o
  -4   8  10     1793.34     1784.94     30.08 o
  -3   8  10      286.18      332.21     15.11 o
  -2   8  10      639.00      722.35     17.03 o
   0   8  10      470.87      529.69     11.66 o
   1   8  10       10.02       66.92      9.04 o
   2   8  10       33.50       29.00     10.53 o
   3   8  10      238.41      211.91     12.11 o
   4   8  10      490.85      482.27     13.84 o
   5   8  10       97.19      114.62     12.58 o
   6   8  10      776.19      778.64     19.28 o
   7   8  10     1091.43     1002.83     24.54 o
   8   8  10      201.07      228.79     24.00 o
   9   8  10      656.84      658.99     22.41 o
  10   8  10        5.71       -4.79     21.10 o
 -10   9  10      579.76      602.27     22.83 o
  -9   9  10      325.55      387.20     25.50 o
  -8   9  10     1033.46      994.69     32.27 o
  -7   9  10       34.76       28.85     18.33 o
  -6   9  10      428.52      429.26     29.90 o
  -5   9  10       98.94      123.17     17.20 o
  -4   9  10        2.82        8.42     13.68 o
  -3   9  10      133.92      145.56     14.29 o
  -2   9  10      179.54      234.69     15.61 o
  -1   9  10     1258.75     1148.07     25.35 o
   0   9  10      792.12      801.81     17.45 o
   1   9  10     1385.47     1312.90     25.31 o
   2   9  10      842.80      834.97     20.29 o
   3   9  10     2571.62     2408.76     31.53 o
   4   9  10      485.79      528.49     16.02 o
   5   9  10      390.11      372.17     17.80 o
   6   9  10       72.27       69.87     16.71 o
   7   9  10      101.70      121.55     18.76 o
   8   9  10       36.83       43.81     19.97 o
   9   9  10       91.58       83.08     21.38 o
  -8  10  10        1.46       -5.69     19.65 o
  -7  10  10        7.54       18.45     20.14 o
  -6  10  10        7.71        4.20     19.25 o
  -5  10  10      313.89      352.97     21.73 o
  -4  10  10      634.46      664.62     23.71 o
  -3  10  10      467.51      502.25     18.45 o
  -2  10  10      586.82      553.67     19.97 o
  -1  10  10      903.29      874.22     24.30 o
   0  10  10      740.31      753.64     27.25 o
   1  10  10      185.15      166.90     16.96 o
   2  10  10       52.54       39.62     16.04 o
   3  10  10       10.11       12.55     16.46 o
   4  10  10       88.67       55.52     20.91 o
   5  10  10       35.58       37.36     21.24 o
   6  10  10      197.43      235.72     24.26 o
   7  10  10      347.01      378.20     25.95 o
  -7  11  10      348.22      364.50     25.02 o
  -6  11  10      182.94      184.59     23.02 o
  -5  11  10      160.71      155.94     22.07 o
  -4  11  10        5.11       30.32     20.78 o
  -3  11  10       16.55       49.40     16.86 o
  -2  11  10       29.53       38.20     21.89 o
  -1  11  10      184.07      206.53     23.61 o
   0  11  10      128.89      158.68     23.63 o
   1  11  10      360.71      347.59     25.49 o
   2  11  10      148.89      193.47     34.55 o
   3  11  10      705.26      693.80     29.11 o
   4  11  10      121.26      114.07     28.75 o
   5  11  10      211.96      263.18     25.67 o
   6  11  10       18.94       12.73     23.84 o
  -4  12  10      427.71      401.51     34.82 o
  -3  12  10       90.28      132.83     31.98 o
  -2  12  10       80.77       88.43     23.32 o
  -1  12  10      340.11      342.42     27.78 o
   0  12  10      113.91      124.24     25.69 o
   1  12  10       14.84       75.84     25.49 o
   2  12  10       80.10      177.94     26.45 o
   3  12  10       77.88      115.60     36.46 o
 -14   1  11       62.66       17.84     34.98 o
 -13   1  11       71.87       35.92     19.88 o
 -12   1  11        8.14      -16.40     19.45 o
 -11   1  11      283.02      283.62     12.98 o
 -10   1  11      153.66      167.49     11.84 o
  -9   1  11      234.77      245.74     10.09 o
  -8   1  11      112.10      127.43      6.97 o
  -7   1  11       27.54       25.75      5.38 o
  -6   1  11      120.61      107.58      5.19 o
  -5   1  11     1837.42     1898.47     15.94 o
  -4   1  11     3890.70     4052.39     29.17 o
  -3   1  11     1044.14      817.21      8.40 o
  -2   1  11     6150.34     5751.68     43.46 o
  -1   1  11     1754.08     1566.67     16.83 o
   0   1  11     4749.85     4266.90     46.09 o
   1   1  11      294.90      236.69      6.13 o
   2   1  11     1050.40     1050.85     10.96 o
   3   1  11      803.48      792.74     12.15 o
   4   1  11       14.08       20.30      4.79 o
   5   1  11      834.15      800.41     11.49 o
   6   1  11     1169.76     1061.72     17.73 o
   7   1  11       67.50       63.08     10.36 o
   8   1  11      778.23      642.21     17.17 o
   9   1  11        2.37      -18.92     15.64 o
  10   1  11      130.50       99.14     13.89 o
  11   1  11       91.55       73.66     15.96 o
  12   1  11      233.20      220.47     16.31 o
  13   1  11        0.78       11.30     15.34 o
 -13   2  11       24.72       26.03     16.54 o
 -12   2  11       20.83       26.42     15.15 o
 -11   2  11      138.14      148.83     14.69 o
 -10   2  11      285.21      308.64     11.56 o
  -9   2  11      498.34      483.30     12.35 o
  -8   2  11      440.16      438.19      9.99 o
  -7   2  11     1266.07     1152.02     14.31 o
  -6   2  11      343.08      369.78      7.46 o
  -5   2  11       55.50      115.85      4.72 o
  -4   2  11       40.11       81.60      4.36 o
  -3   2  11      166.20      219.37      4.63 o
  -2   2  11        2.01       19.01      3.58 o
  -1   2  11     2580.50     2494.52     25.37 o
   0   2  11     1139.77      999.97     14.34 o
   1   2  11      175.14      118.67      5.19 o
   2   2  11     1871.76     1578.79     17.01 o
   3   2  11     1961.63     1659.22     17.06 o
   4   2  11     2106.83     1800.00     15.64 o
   5   2  11      683.96      543.50      8.80 o
   6   2  11      103.52       63.24      5.52 o
   7   2  11      182.20      139.11     10.26 o
   8   2  11      193.32      154.43     11.40 o
   9   2  11        8.09       -9.38     11.35 o
  10   2  11        7.22       -9.04     12.29 o
  11   2  11       79.80       80.74     14.22 o
  12   2  11      106.93       87.94     15.90 o
 -13   3  11       17.39       11.79     21.99 o
 -12   3  11      289.18      310.19     19.40 o
 -11   3  11       87.35       88.07     15.25 o
 -10   3  11      107.08       84.89     10.57 o
  -9   3  11        2.57       20.40      9.57 o
  -8   3  11      236.04      272.91     10.48 o
  -7   3  11      967.50      999.23     14.71 o
  -6   3  11      358.99      340.45      7.68 o
  -5   3  11     1244.22     1025.43     13.22 o
  -4   3  11     5864.20     5543.01     45.17 o
  -3   3  11     5411.30     4868.47     45.10 o
  -2   3  11     1193.27      956.64     12.03 o
  -1   3  11      913.66      570.39     11.16 o
   0   3  11     4168.31     3568.42     39.36 o
   1   3  11     1803.23     1375.08     18.16 o
   2   3  11     1354.83     1185.98     21.20 o
   3   3  11      184.73      271.21      6.37 o
   4   3  11       22.56       29.35      5.31 o
   5   3  11     2525.96     2510.31     21.64 o
   6   3  11      347.01      333.22      8.60 o
   7   3  11     1871.76     1801.29     29.88 o
   8   3  11     1480.19     1286.15     21.50 o
   9   3  11     1611.48     1479.73     24.08 o
  10   3  11      237.95      227.34     16.38 o
  11   3  11      214.64      220.16     14.94 o
  12   3  11      250.94      232.67     16.06 o
 -13   4  11       95.15       96.06     21.08 o
 -12   4  11       19.55        8.14     19.47 o
 -11   4  11       53.17       55.44     18.38 o
 -10   4  11       95.85       88.18     12.15 o
  -9   4  11     1726.02     1669.87     30.61 o
  -8   4  11     1628.24     1514.01     24.38 o
  -7   4  11     2348.66     2177.85     29.80 o
  -6   4  11      237.98      228.95      7.87 o
  -5   4  11      343.20      314.30      7.60 o
  -4   4  11      480.62      462.81      9.27 o
  -3   4  11        0.38       38.60      5.79 o
  -2   4  11       22.25       22.61      5.41 o
  -1   4  11     3459.85     3383.69     35.28 o
   0   4  11      579.59      426.65     10.27 o
   1   4  11     6531.33     6202.97     66.35 o
   2   4  11      505.99      400.15      9.35 o
   3   4  11    10852.80    10455.70     82.70 o
   4   4  11     2567.88     2333.11     21.72 o
   5   4  11     7539.11     7038.39     58.04 o
   6   4  11       47.53       64.45      8.90 o
   7   4  11      746.26      754.70     16.71 o
   8   4  11        3.06        0.02     11.20 o
   9   4  11        3.99       -5.26     17.07 o
  10   4  11      124.07      104.61     13.81 o
  11   4  11       98.75       82.53     14.66 o
  12   4  11      452.98      442.67     18.68 o
 -12   5  11      281.39      319.76     23.64 o
 -11   5  11      270.97      255.48     15.00 o
 -10   5  11       12.07       10.41     12.31 o
  -9   5  11       73.19       68.19     12.26 o
  -8   5  11      143.93      103.02     12.83 o
  -7   5  11      109.56      116.69     11.35 o
  -6   5  11     1220.60     1055.16     24.35 o
  -5   5  11     1910.72     1792.22     20.87 o
  -4   5  11     5991.16     5599.94     58.32 o
  -3   5  11     4895.85     4537.03     42.80 o
  -2   5  11     3362.42     3002.32     34.85 o
  -1   5  11     3569.81     3094.48     35.66 o
   0   5  11     3135.06     2810.93     33.03 o
   1   5  11     2623.69     2458.37     29.60 o
   2   5  11     2358.46     2213.12     22.15 o
   3   5  11      160.21      147.30      6.48 o
   4   5  11       17.43       16.88      6.30 o
   5   5  11      765.27      826.71     13.62 o
   6   5  11      142.75      151.81     10.65 o
   7   5  11     1316.03     1267.97     21.54 o
   8   5  11     1342.08     1230.19     26.23 o
   9   5  11      685.57      665.93     17.90 o
  10   5  11      190.83      191.69     14.99 o
  11   5  11       36.88       45.11     16.66 o
 -12   6  11       37.87       27.13     23.39 o
 -11   6  11      132.43      153.37     15.47 o
 -10   6  11       98.52      124.01     14.77 o
  -9   6  11     1113.50     1051.72     23.65 o
  -8   6  11     1231.03     1207.62     23.72 o
  -7   6  11      725.78      668.85     19.06 o
  -6   6  11      794.74      750.77     20.41 o
  -5   6  11      603.52      575.54     15.49 o
  -4   6  11      945.61      941.05     15.90 o
  -3   6  11      366.00      379.65     11.07 o
  -2   6  11      484.34      528.36     12.57 o
  -1   6  11       15.20       30.54      8.57 o
   0   6  11     1150.42     1039.36     17.62 o
   1   6  11     4036.45     3701.52     38.47 o
   2   6  11     3236.16     3025.48     30.71 o
   3   6  11     1802.57     1709.33     17.55 o
   4   6  11     4498.62     4238.74     39.20 o
   5   6  11      784.77      820.17     14.10 o
   6   6  11      267.75      282.64     11.69 o
   7   6  11       75.89       95.01     11.84 o
   8   6  11      108.37      102.89     13.23 o
   9   6  11       38.03       39.28     15.78 o
  10   6  11       38.19       20.18     17.54 o
  11   6  11       59.31       62.47     18.91 o
 -11   7  11       38.22       32.15     16.28 o
 -10   7  11       43.54       42.49     15.57 o
  -9   7  11      111.15      105.46     15.37 o
  -8   7  11       82.47      128.87     15.00 o
  -7   7  11       30.61       40.77     14.34 o
  -6   7  11      407.86      430.11     17.90 o
  -5   7  11      301.04      330.09     13.62 o
  -4   7  11     1710.29     1742.11     33.90 o
  -3   7  11      684.73      667.92     15.87 o
  -2   7  11     1376.51     1294.02     20.62 o
  -1   7  11      361.66      365.54     11.25 o
   0   7  11      567.99      562.19     13.10 o
   1   7  11      179.58      169.30      8.83 o
   2   7  11      336.61      334.62     11.15 o
   3   7  11       19.31       14.33      8.27 o
   4   7  11      295.40      310.68     10.51 o
   5   7  11      522.20      532.43     14.38 o
   6   7  11      338.29      375.69     14.26 o
   7   7  11      384.66      438.29     21.83 o
   8   7  11      555.14      628.89     26.10 o
   9   7  11       26.91       26.76     18.03 o
  10   7  11       84.91       95.26     19.70 o
 -10   8  11      654.56      641.13     21.77 o
  -9   8  11       25.30       17.12     17.03 o
  -8   8  11      504.57      500.76     19.80 o
  -7   8  11      311.25      313.39     21.72 o
  -6   8  11       69.06      100.82     16.53 o
  -5   8  11       33.39       51.33     16.02 o
  -4   8  11       94.62      135.16     13.16 o
  -3   8  11      160.71      189.62     14.36 o
  -2   8  11      126.19      187.90     12.66 o
  -1   8  11        8.83       19.99      8.48 o
   0   8  11        8.59       27.74      8.76 o
   1   8  11      369.46      442.65     11.41 o
   2   8  11     1397.53     1390.26     21.62 o
   3   8  11      399.10      441.56     14.75 o
   4   8  11      779.05      809.58     16.23 o
   5   8  11     1097.33     1120.55     24.49 o
   6   8  11        6.19        8.68     15.27 o
   7   8  11       33.85       49.39     16.55 o
   8   8  11       39.32       63.48     17.33 o
   9   8  11       90.86       82.22     19.25 o
  -9   9  11      456.75      427.12     20.90 o
  -8   9  11      134.65      161.31     20.34 o
  -7   9  11       25.10       59.59     18.30 o
  -6   9  11        0.15       27.14     17.84 o
  -5   9  11        5.06       25.40     17.29 o
  -4   9  11      309.05      317.07     16.34 o
  -3   9  11        3.90       42.75     13.78 o
  -2   9  11      529.05      499.00     20.61 o
  -1   9  11      156.67      175.99     15.21 o
   0   9  11        0.89       24.46     11.76 o
   1   9  11       13.36       34.32     14.60 o
   2   9  11        0.80       19.27     14.46 o
   3   9  11       22.46       64.55     14.02 o
   4   9  11       28.28       70.59     17.24 o
   5   9  11       92.70       89.28     17.86 o
   6   9  11       13.62       13.88     18.33 o
   7   9  11      165.34      173.02     20.67 o
   8   9  11      314.55      347.03     31.51 o
  -8  10  11       23.05       22.08     19.60 o
  -7  10  11       19.21       17.67     24.64 o
  -6  10  11       35.26       39.53     20.12 o
  -5  10  11       20.78       26.30     19.45 o
  -4  10  11       38.46       67.86     19.01 o
  -3  10  11      154.58      148.72     16.39 o
  -2  10  11        2.55       40.38     16.19 o
  -1  10  11      109.20       94.93     16.44 o
   0  10  11        0.75       47.77     19.75 o
   1  10  11      114.01      142.30     16.70 o
   2  10  11       51.58       54.20     16.88 o
   3  10  11       50.51       39.06     16.84 o
   4  10  11        1.57        0.76     20.87 o
   5  10  11       16.81       25.87     21.80 o
   6  10  11       71.71       74.68     22.97 o
   7  10  11      137.82      152.27     24.16 o
  -6  11  11        3.35       23.70     21.78 o
  -5  11  11       99.27      145.03     22.19 o
  -4  11  11       47.73       61.48     21.12 o
  -3  11  11      284.38      348.74     23.98 o
  -2  11  11      677.50      679.04     29.93 o
  -1  11  11       31.16       52.74     22.46 o
   0  11  11       20.84       34.08     22.44 o
   1  11  11       13.62       11.59     22.21 o
   2  11  11       85.46      112.57     23.76 o
   3  11  11       15.33       32.03     22.77 o
   4  11  11       59.70       86.12     23.70 o
   5  11  11        4.13       17.50     23.70 o
   6  11  11        2.75       10.13     24.44 o
  -4  12  11       15.39       66.60     32.08 o
  -3  12  11      232.60      258.57     40.05 o
  -2  12  11       19.33       21.29     23.18 o
  -1  12  11       47.23       36.75     25.49 o
   0  12  11       98.77      172.27     26.43 o
   1  12  11      129.09      211.43     27.12 o
   2  12  11      207.78      279.82     45.74 o
   3  12  11      308.34      381.98     52.60 o
 -13   0  12      203.59      225.46     47.10 o
 -12   0  12       73.75      107.06     23.33 o
 -11   0  12      266.32      322.54     23.33 o
 -10   0  12      129.67      148.17     20.34 o
  -9   0  12     1369.22     1383.33     27.37 o
  -8   0  12      393.73      438.65     14.88 o
  -7   0  12      895.51     1036.70     19.71 o
  -6   0  12     5940.56     6245.90     64.71 o
  -5   0  12     1914.17     2560.77     29.81 o
  -4   0  12    12256.83    13144.65    124.11 o
  -3   0  12    14349.24    15057.48    141.85 o
  -2   0  12     3638.97     3532.34     35.20 o
  -1   0  12     9004.83     9508.92    140.45 o
   0   0  12     6493.58     7102.96    108.89 o
   1   0  12      878.05      825.25     18.84 o
   2   0  12     3175.59     3545.57     47.27 o
   3   0  12       10.26       19.14      6.15 o
   4   0  12      338.82      484.56     12.14 o
   5   0  12      163.19      175.52      9.27 o
   6   0  12       24.69       44.48      8.86 o
   7   0  12       68.86      147.42     17.28 o
   8   0  12     1826.79     1921.86     43.79 o
   9   0  12      164.75      195.34     20.41 o
  10   0  12      680.00      774.99     48.56 o
  11   0  12       17.82       19.98     20.71 o
  12   0  12      146.05      168.53     23.18 o
 -13   1  12        0.09       -6.14     15.77 o
 -12   1  12        8.17      -22.94     15.29 o
 -11   1  12      167.74      211.77     12.33 o
 -10   1  12      903.42      922.88     18.53 o
  -9   1  12     1185.11     1199.67     19.15 o
  -8   1  12      281.85      321.95      8.92 o
  -7   1  12     3582.80     3723.90     32.17 o
  -6   1  12      174.77      208.60      5.39 o
  -5   1  12     1273.89     1410.81     13.12 o
  -4   1  12       16.67       56.58      4.16 o
  -3   1  12     1137.77     1310.56     11.49 o
  -2   1  12        3.46       56.88      3.81 o
  -1   1  12      332.52      494.16      7.90 o
   0   1  12     2509.91     2551.60     29.34 o
   1   1  12     6660.78     6651.68     70.51 o
   2   1  12     7460.06     7894.79     78.12 o
   3   1  12     5486.63     6069.93     60.24 o
   4   1  12     6603.83     6885.50     54.70 o
   5   1  12     8040.12     8824.42     71.88 o
   6   1  12      145.20      235.15      7.06 o
   7   1  12       23.21       47.77     11.30 o
   8   1  12       18.87       11.96     18.56 o
   9   1  12       29.50       39.58     13.35 o
  10   1  12        0.79       10.28     13.91 o
  11   1  12       36.04       29.51     15.32 o
  12   1  12      110.76      118.95     16.71 o
 -13   2  12        3.96      -10.04     16.75 o
 -12   2  12      149.53      178.06     16.50 o
 -11   2  12        4.76      -10.20     11.85 o
 -10   2  12       47.83       43.38     10.26 o
  -9   2  12      182.13      180.25     10.57 o
  -8   2  12        4.79        2.10      8.82 o
  -7   2  12       36.87       63.67      6.62 o
  -6   2  12      620.11      614.33      9.87 o
  -5   2  12       21.31       54.88      4.62 o
  -4   2  12     1426.70     1347.01     16.00 o
  -3   2  12     7207.12     7371.64     53.70 o
  -2   2  12     4243.84     4348.85     38.23 o
  -1   2  12     7524.59     7588.92     79.93 o
   0   2  12     1625.32     1495.33     19.11 o
   1   2  12     2174.08     2042.60     26.87 o
   2   2  12      150.67      205.83      6.57 o
   3   2  12     1390.56     1647.87     18.96 o
   4   2  12        9.02       67.50      5.09 o
   5   2  12     2169.51     2278.48     20.94 o
   6   2  12       45.33      102.09      7.65 o
   7   2  12     1324.35     1287.00     20.60 o
   8   2  12     1143.54     1225.57     21.07 o
   9   2  12      628.51      647.46     20.81 o
  10   2  12     1784.31     1864.36     31.26 o
  11   2  12      700.91      735.11     32.65 o
  12   2  12       66.83       61.99     16.35 o
 -13   3  12       16.08        5.84     18.49 o
 -12   3  12      127.04       97.74     17.00 o
 -11   3  12       67.26       82.65     13.63 o
 -10   3  12       15.16       12.47     10.50 o
  -9   3  12      239.29      250.01     11.49 o
  -8   3  12      192.03      210.50     10.39 o
  -7   3  12     1294.85     1274.69     18.02 o
  -6   3  12     1438.63     1367.05     14.10 o
  -5   3  12      401.71      408.79      7.05 o
  -4   3  12     2788.51     2694.09     23.32 o
  -3   3  12       29.76       48.08      5.16 o
  -2   3  12      127.52      178.57      5.91 o
  -1   3  12        9.61       93.92      7.42 o
   0   3  12       74.70       95.12      6.66 o
   1   3  12     4053.30     4061.30     44.67 o
   2   3  12     3093.28     3272.72     31.65 o
   3   3  12      595.64      663.23     12.91 o
   4   3  12       49.71       97.35      5.73 o
   5   3  12      998.90     1092.16     13.39 o
   6   3  12      254.49      322.69     10.41 o
   7   3  12      666.04      680.24     16.23 o
   8   3  12        1.72        6.30     11.27 o
   9   3  12       22.52       18.02     13.79 o
  10   3  12       13.85        4.54     13.19 o
  11   3  12        0.49      -19.22     14.12 o
  12   3  12        5.02      -24.55     19.10 o
 -13   4  12        0.36      -14.20     20.31 o
 -12   4  12      140.80      142.88     20.63 o
 -11   4  12        1.24       -0.78     12.75 o
 -10   4  12        1.91       -9.91     11.97 o
  -9   4  12      113.89      160.91     12.43 o
  -8   4  12      183.92      224.71     12.13 o
  -7   4  12       16.25       32.34     10.27 o
  -6   4  12      937.03      983.48     16.09 o
  -5   4  12      130.50      189.24      7.14 o
  -4   4  12      214.78      290.80      8.22 o
  -3   4  12      172.12      296.31      7.88 o
  -2   4  12      197.43      318.47      8.33 o
  -1   4  12        5.55       58.37      7.05 o
   0   4  12        4.40       35.38      6.98 o
   1   4  12      255.38      375.30     11.67 o
   2   4  12        1.35        8.69      8.24 o
   3   4  12      745.32      908.31     13.38 o
   4   4  12        0.34       28.94      5.82 o
   5   4  12     3121.19     2932.09     30.75 o
   6   4  12        7.40      107.09     10.30 o
   7   4  12      418.64      427.10     15.04 o
   8   4  12       12.22       19.45     16.59 o
   9   4  12        5.82       42.72     12.93 o
  10   4  12       77.47       78.64     14.06 o
  11   4  12       10.06       16.88     15.58 o
  12   4  12       27.74       40.84     23.55 o
 -12   5  12       21.42       -3.53     21.41 o
 -11   5  12       48.12       32.19     14.17 o
 -10   5  12        0.24      -13.82     12.99 o
  -9   5  12       35.33       24.19     13.33 o
  -8   5  12       38.54       46.14     12.13 o
  -7   5  12      165.47      211.66     12.51 o
  -6   5  12      113.86      178.13     10.53 o
  -5   5  12        0.41       65.58      9.54 o
  -4   5  12        1.94       59.93      6.62 o
  -3   5  12       94.55       99.50      7.43 o
  -2   5  12       48.08       88.28      8.18 o
  -1   5  12      757.84      787.48     13.42 o
   0   5  12      499.67      584.22     15.17 o
   1   5  12      386.53      441.67     10.99 o
   2   5  12        0.54       34.94      7.40 o
   3   5  12     1048.23     1078.47     13.50 o
   4   5  12      428.22      437.13      8.98 o
   5   5  12      463.43      454.43     11.01 o
   6   5  12       54.02       49.84     10.70 o
   7   5  12        0.25        2.20     11.45 o
   8   5  12        0.97       16.89     12.32 o
   9   5  12      208.25      227.17     14.62 o
  10   5  12       61.93       53.30     16.38 o
  11   5  12      155.51      166.71     17.97 o
 -12   6  12        0.53      -25.60     17.07 o
 -11   6  12       27.89       12.23     14.99 o
 -10   6  12       29.16       25.88     14.67 o
  -9   6  12      199.04      198.01     14.83 o
  -8   6  12       11.39        9.04     13.05 o
  -7   6  12      235.99      231.53     14.56 o
  -6   6  12       27.57       36.93     13.26 o
  -5   6  12       95.50      140.32     11.28 o
  -4   6  12      410.74      427.46     13.16 o
  -3   6  12       80.31      156.12      9.77 o
  -2   6  12     2283.29     2376.57     29.71 o
  -1   6  12      283.86      324.44     10.95 o
   0   6  12       70.30      184.81     10.03 o
   1   6  12       28.04      121.50      9.71 o
   2   6  12      200.61      253.05      8.98 o
   3   6  12     1385.93     1284.76     16.78 o
   4   6  12        4.28       39.96      8.08 o
   5   6  12      487.23      435.40     10.83 o
   6   6  12      181.85      276.65     12.26 o
   7   6  12        1.90       13.08     12.10 o
   8   6  12       21.80       32.44     14.92 o
   9   6  12      147.55      166.59     20.63 o
  10   6  12       52.86       76.42     18.51 o
  11   6  12      248.53      282.27     21.20 o
 -11   7  12      192.02      176.36     17.43 o
 -10   7  12      118.24      140.37     16.83 o
  -9   7  12      311.20      339.50     17.39 o
  -8   7  12     1261.36     1268.44     25.78 o
  -7   7  12      757.71      782.60     24.33 o
  -6   7  12      522.27      531.78     18.87 o
  -5   7  12      947.24      881.59     23.45 o
  -4   7  12       27.29       66.89     11.65 o
  -3   7  12      831.50      773.27     26.82 o
  -2   7  12      116.99      129.81     11.35 o
  -1   7  12        2.04       55.76     10.11 o
   0   7  12      164.52      160.55     10.85 o
   1   7  12     1219.45     1183.21     18.88 o
   2   7  12     1303.20     1239.26     17.39 o
   3   7  12      383.92      492.63     10.82 o
   4   7  12     1604.98     1753.10     20.60 o
   5   7  12      862.95      909.63     22.29 o
   6   7  12      622.96      698.17     19.89 o
   7   7  12       54.22       86.43     16.38 o
   8   7  12       12.10       23.94     17.62 o
   9   7  12       57.59       75.76     19.05 o
  10   7  12        5.20       25.67     19.70 o
 -10   8  12       36.64       53.65     17.56 o
  -9   8  12      164.99      156.26     17.70 o
  -8   8  12        0.80       23.09     16.00 o
  -7   8  12       43.72       59.64     17.28 o
  -6   8  12       77.16      110.08     17.11 o
  -5   8  12      622.20      615.65     21.22 o
  -4   8  12     1138.71     1044.74     35.91 o
  -3   8  12      650.11      873.84     32.65 o
  -2   8  12     4091.47     3788.93     52.12 o
  -1   8  12     1504.00     1526.06     23.94 o
   0   8  12     1216.03     1145.03     19.04 o
   1   8  12      437.27      517.29     13.39 o
   2   8  12      637.84      646.51     16.09 o
   3   8  12      508.60      518.27     15.43 o
   4   8  12       70.60      104.42     12.65 o
   5   8  12       76.82       90.57     15.30 o
   6   8  12      557.05      582.28     22.12 o
   7   8  12      308.27      326.26     21.68 o
   8   8  12      767.71      754.13     25.85 o
   9   8  12      485.15      546.88     24.38 o
  -9   9  12      612.70      666.21     26.86 o
  -8   9  12      785.63      761.36     30.99 o
  -7   9  12     1300.97     1208.40     46.51 o
  -6   9  12      310.03      332.45     20.62 o
  -5   9  12      518.12      560.06     22.16 o
  -4   9  12      329.18      325.89     16.55 o
  -3   9  12      298.72      290.79     16.02 o
  -2   9  12      102.42      110.94     15.20 o
  -1   9  12        5.38       20.39     14.57 o
   0   9  12      129.45      169.44     13.36 o
   1   9  12      760.92      820.49     23.30 o
   2   9  12      763.65      851.39     22.44 o
   3   9  12      921.32      992.74     23.23 o
   4   9  12     1066.45     1110.12     36.48 o
   5   9  12     1938.16     1806.78     36.13 o
   6   9  12      755.02      751.02     26.48 o
   7   9  12      197.52      209.87     21.37 o
   8   9  12      217.11      273.05     22.59 o
  -8  10  12       88.25       55.72     20.26 o
  -7  10  12      163.74      184.39     22.12 o
  -6  10  12        7.45        6.91     19.88 o
  -5  10  12      220.53      216.69     21.17 o
  -4  10  12      630.59      640.34     35.57 o
  -3  10  12     1203.69     1158.65     36.30 o
  -2  10  12     1943.36     1845.20     33.96 o
  -1  10  12      507.73      562.09     25.53 o
   0  10  12     1024.28      985.68     33.13 o
   1  10  12      296.19      314.03     23.24 o
   2  10  12      126.32      168.37     17.67 o
   3  10  12        7.61       24.62     17.18 o
   4  10  12       11.07        9.16     21.61 o
   5  10  12       14.09       26.99     22.55 o
   6  10  12       87.30       85.76     24.65 o
   7  10  12       30.32       46.18     23.83 o
  -6  11  12      484.39      456.25     34.09 o
  -5  11  12      203.41      224.03     34.87 o
  -4  11  12      125.68      110.26     22.16 o
  -3  11  12      100.29       87.34     21.01 o
  -2  11  12      137.87      128.70     23.41 o
  -1  11  12        1.29       12.81     22.67 o
   0  11  12      129.31      108.93     23.74 o
   1  11  12      202.06      192.95     27.97 o
   2  11  12      654.87      675.69     29.63 o
   3  11  12      272.04      334.21     25.76 o
   4  11  12      514.26      484.05     27.92 o
   5  11  12      196.70      228.57     30.81 o
  -3  12  12      205.69      135.71     32.01 o
  -2  12  12      187.37      217.71     24.56 o
  -1  12  12       67.19       66.84     25.88 o
   0  12  12     1056.83     1018.74     37.13 o
   1  12  12      303.00      292.92     27.74 o
   2  12  12      707.31      761.44     69.37 o
 -13   1  13       15.10       13.93     16.85 o
 -12   1  13        4.18        2.79     12.59 o
 -11   1  13        3.18       15.28     10.63 o
 -10   1  13       97.16       83.61     10.54 o
  -9   1  13      387.93      401.14     11.91 o
  -8   1  13       14.99        1.54      8.34 o
  -7   1  13      760.76      727.17     11.80 o
  -6   1  13      765.67      826.06     10.51 o
  -5   1  13      319.93      353.89      6.52 o
  -4   1  13       56.09       34.88      4.22 o
  -3   1  13      448.86      425.00      6.51 o
  -2   1  13     1708.91     1419.44     14.01 o
  -1   1  13       77.62      120.58      5.27 o
   0   1  13      189.06      153.08      6.98 o
   1   1  13      133.53      188.80      7.31 o
   2   1  13        4.68       17.48      5.85 o
   3   1  13       69.25       66.21      5.56 o
   4   1  13       84.47       91.49      5.93 o
   5   1  13      962.93      907.19     12.61 o
   6   1  13        3.81       37.44     10.91 o
   7   1  13      115.58      104.04     13.04 o
   8   1  13      133.73      100.50     14.89 o
   9   1  13       80.96       70.07     14.43 o
  10   1  13      125.02      106.11     15.69 o
  11   1  13       53.13       30.71     16.47 o
  12   1  13      216.31      240.58     21.97 o
 -13   2  13        3.33        5.12     17.34 o
 -12   2  13      340.60      351.06     22.04 o
 -11   2  13      265.17      279.24     13.38 o
 -10   2  13      376.15      390.01     12.95 o
  -9   2  13      275.49      278.18     13.21 o
  -8   2  13      274.28      258.34     10.79 o
  -7   2  13      389.12      389.70     10.36 o
  -6   2  13     2993.20     2717.54     23.21 o
  -5   2  13     1896.80     1702.90     15.90 o
  -4   2  13      367.40      306.34      6.43 o
  -3   2  13      203.53      169.14      5.67 o
  -2   2  13      665.15      589.43     10.03 o
  -1   2  13     1150.91     1109.75     16.07 o
   0   2  13     1207.37     1199.87     16.82 o
   1   2  13     1310.62     1215.48     16.12 o
   2   2  13     2109.94     1914.30     22.59 o
   3   2  13     1414.57     1268.14     16.30 o
   4   2  13     1601.86     1475.07     19.21 o
   5   2  13      487.78      408.93      8.43 o
   6   2  13      938.12      828.81     22.52 o
   7   2  13      463.27      414.68     15.01 o
   8   2  13      309.40      289.17     15.11 o
   9   2  13       24.86       10.03     13.90 o
  10   2  13       15.49       13.27     15.13 o
  11   2  13       85.52       91.58     16.50 o
  12   2  13       81.58       57.61     18.51 o
 -13   3  13      295.60      356.19     27.08 o
 -12   3  13      394.48      382.16     19.56 o
 -11   3  13      525.51      553.50     17.27 o
 -10   3  13      111.20      117.38     11.84 o
  -9   3  13       51.93       42.99     10.58 o
  -8   3  13      185.65      160.26     10.61 o
  -7   3  13       13.61       21.35      9.07 o
  -6   3  13      578.31      584.71     10.47 o
  -5   3  13      266.60      263.56      6.63 o
  -4   3  13      660.81      597.78      9.48 o
  -3   3  13     2267.82     1935.50     27.20 o
  -2   3  13     6030.86     5395.14     54.46 o
  -1   3  13     6912.27     6094.61     65.21 o
   0   3  13     4404.82     3761.58     41.91 o
   1   3  13     6396.19     5547.49     59.87 o
   2   3  13     1005.21      777.14     14.78 o
   3   3  13      599.08      505.39     10.95 o
   4   3  13      260.96      283.86      7.55 o
   5   3  13      223.07      215.49      7.38 o
   6   3  13      514.74      503.71     13.03 o
   7   3  13      387.80      388.30     16.35 o
   8   3  13      542.85      563.90     15.23 o
   9   3  13       98.67       92.05     12.94 o
  10   3  13      616.86      613.52     27.27 o
  11   3  13      112.22      106.48     16.25 o
  12   3  13       87.22       66.92     17.57 o
 -13   4  13       11.59       22.93     21.38 o
 -12   4  13        0.30      -10.67     19.77 o
 -11   4  13       38.78       36.35     13.30 o
 -10   4  13      205.81      221.22     13.86 o
  -9   4  13      767.45      760.24     18.02 o
  -8   4  13      516.15      515.59     14.99 o
  -7   4  13     2054.55     1940.81     28.23 o
  -6   4  13     3152.84     2938.76     34.42 o
  -5   4  13     1221.22     1118.28     15.78 o
  -4   4  13     1764.67     1609.22     19.11 o
  -3   4  13      326.24      313.93      8.41 o
  -2   4  13      563.42      545.11     11.42 o
  -1   4  13      402.95      425.93     10.93 o
   0   4  13      314.65      315.45      9.47 o
   1   4  13     2768.33     2448.82     29.47 o
   2   4  13     4315.52     4033.50     45.14 o
   3   4  13     2168.97     1943.99     23.59 o
   4   4  13     2512.92     2327.20     21.40 o
   5   4  13     2117.38     1878.71     22.17 o
   6   4  13     3153.25     2833.45     34.14 o
   7   4  13      524.83      565.74     15.81 o
   8   4  13      578.60      590.98     15.99 o
   9   4  13      152.55      119.86     13.77 o
  10   4  13      153.79      136.56     16.00 o
  11   4  13       18.87       27.32     16.84 o
 -12   5  13      333.41      347.12     28.84 o
 -11   5  13       33.06       -0.23     14.29 o
 -10   5  13        5.66       12.52     13.68 o
  -9   5  13        4.05       -2.11     12.94 o
  -8   5  13      120.34      112.71     13.18 o
  -7   5  13       30.76       11.61     11.68 o
  -6   5  13        2.10        1.63     12.08 o
  -5   5  13       13.65       18.35      9.71 o
  -4   5  13      961.19      937.06     16.93 o
  -3   5  13      204.53      177.89      9.18 o
  -2   5  13     3904.46     3637.47     38.83 o
  -1   5  13     4684.29     4377.37     45.54 o
   0   5  13     5325.52     4988.42     54.98 o
   1   5  13     1019.26      899.67     16.22 o
   2   5  13     2056.90     1978.94     25.68 o
   3   5  13      336.41      360.94     10.55 o
   4   5  13      862.28      801.50     14.48 o
   5   5  13      133.59      155.51      9.33 o
   6   5  13        3.06       26.13     12.49 o
   7   5  13      581.49      618.34     16.20 o
   8   5  13      485.35      505.40     19.97 o
   9   5  13      585.45      571.85     19.95 o
  10   5  13      560.81      564.39     24.71 o
  11   5  13      384.08      386.99     21.15 o
 -12   6  13      258.43      220.06     17.17 o
 -11   6  13       55.52       54.65     15.59 o
 -10   6  13      364.14      337.24     17.11 o
  -9   6  13       26.88       32.10     14.21 o
  -8   6  13      192.26      171.36     14.72 o
  -7   6  13     1311.04     1211.46     34.89 o
  -6   6  13      843.25      763.12     21.59 o
  -5   6  13     1169.42     1107.05     20.63 o
  -4   6  13      514.05      472.24     17.47 o
  -3   6  13      820.90      803.15     16.52 o
  -2   6  13       11.68       36.10      9.12 o
  -1   6  13      154.04      159.97     10.13 o
   0   6  13       73.68      108.98      9.86 o
   1   6  13      194.83      212.53     10.69 o
   2   6  13     6570.40     6060.72     59.11 o
   3   6  13      454.79      518.48     10.63 o
   4   6  13      691.95      717.42     13.74 o
   5   6  13     1682.39     1620.28     20.37 o
   6   6  13     1138.93     1099.72     24.02 o
   7   6  13      644.07      649.18     19.83 o
   8   6  13      537.11      543.29     19.57 o
   9   6  13       68.34       88.02     18.63 o
  10   6  13      210.75      234.28     20.71 o
 -11   7  13       43.74       48.63     17.00 o
 -10   7  13      106.57      110.14     16.92 o
  -9   7  13      160.49      163.78     16.94 o
  -8   7  13      144.79      150.52     15.76 o
  -7   7  13        7.69        3.16     14.73 o
  -6   7  13       73.02       84.75     15.79 o
  -5   7  13      153.09      194.68     13.16 o
  -4   7  13     1964.23     1801.75     27.62 o
  -3   7  13     1216.01     1123.74     23.32 o
  -2   7  13     3637.46     3462.71     41.11 o
  -1   7  13     5093.08     4831.78     54.64 o
   0   7  13      482.45      558.91     14.16 o
   1   7  13      215.29      248.13     10.96 o
   2   7  13       28.53       22.20      8.79 o
   3   7  13      252.20      274.02     11.10 o
   4   7  13       20.99       33.90     10.83 o
   5   7  13       65.21       51.09     14.18 o
   6   7  13       14.16       -1.36     15.41 o
   7   7  13      202.07      238.29     28.59 o
   8   7  13       93.19      116.92     23.18 o
   9   7  13      278.14      298.51     21.36 o
  10   7  13      445.32      501.77     29.01 o
 -10   8  13       60.35       36.11     17.97 o
  -9   8  13      440.11      445.71     29.35 o
  -8   8  13      250.40      236.51     19.03 o
  -7   8  13      318.00      332.75     26.88 o
  -6   8  13       10.74       -1.01     17.05 o
  -5   8  13      177.54      227.31     18.01 o
  -4   8  13       58.89       99.23     16.72 o
  -3   8  13     1758.36     1627.39     29.78 o
  -2   8  13       14.22       43.38     13.86 o
  -1   8  13     1183.36     1195.50     21.81 o
   0   8  13      222.79      255.58     11.74 o
   1   8  13       22.86       61.57     10.85 o
   2   8  13      611.15      598.87     16.78 o
   3   8  13      406.81      450.78     16.37 o
   4   8  13      106.40      160.53     14.54 o
   5   8  13      472.92      525.11     21.11 o
   6   8  13       46.20       47.66     18.09 o
   7   8  13       35.91       45.43     19.04 o
   8   8  13        2.23        1.49     19.60 o
   9   8  13      165.17      203.06     22.12 o
  -9   9  13       59.13       38.63     25.09 o
  -8   9  13        8.57       42.09     19.07 o
  -7   9  13       21.64       29.13     19.07 o
  -6   9  13      141.23      136.74     19.71 o
  -5   9  13      112.30      130.86     18.88 o
  -4   9  13      139.78      154.11     15.55 o
  -3   9  13       61.98       76.15     15.26 o
  -2   9  13       20.42       52.14     15.08 o
  -1   9  13        5.16       13.58     14.90 o
   0   9  13       15.86       11.48     12.36 o
   1   9  13       15.69       47.69     15.17 o
   2   9  13       32.61       57.72     14.55 o
   3   9  13      145.76      156.26     15.31 o
   4   9  13       10.62       45.09     18.14 o
   5   9  13        0.03       30.61     18.41 o
   6   9  13      159.36      231.43     22.34 o
   7   9  13       59.25       70.06     20.62 o
   8   9  13       47.95       66.34     21.43 o
  -8  10  13       13.08      -19.90     20.51 o
  -7  10  13        7.78        7.16     21.06 o
  -6  10  13       22.33       30.25     20.58 o
  -5  10  13        1.72       -1.99     19.51 o
  -4  10  13        2.60       37.66     19.64 o
  -3  10  13       25.24       65.22     16.00 o
  -2  10  13       61.35       78.75     17.16 o
  -1  10  13       79.53       59.06     21.13 o
   0  10  13       53.11       80.48     21.10 o
   1  10  13       13.75       48.51     21.13 o
   2  10  13      106.29      107.40     17.62 o
   3  10  13      367.38      350.94     20.25 o
   4  10  13        0.76       27.57     21.95 o
   5  10  13      144.50      129.60     23.64 o
   6  10  13      210.80      224.21     24.86 o
   7  10  13      198.33      204.98     25.69 o
  -6  11  13       40.74       53.05     22.58 o
  -5  11  13      276.60      235.83     25.91 o
  -4  11  13       99.15       38.20     22.09 o
  -3  11  13       59.07       44.83     21.11 o
  -2  11  13       31.89       57.85     30.59 o
  -1  11  13      544.74      546.14     28.83 o
   0  11  13       93.20       68.00     23.61 o
   1  11  13        3.25      -14.38     22.94 o
   2  11  13        2.94       29.24     23.30 o
   3  11  13      198.42      223.37     35.38 o
   4  11  13        0.46       42.16     24.01 o
   5  11  13        0.47        7.77     24.25 o
  -3  12  13        5.48       25.33     31.25 o
  -2  12  13      125.35      108.86     32.14 o
  -1  12  13       38.10       90.44     25.87 o
   0  12  13       83.91      154.67     26.60 o
   1  12  13       79.15       70.43     25.99 o
   2  12  13       61.73      110.14     37.55 o
 -13   0  14      327.74      320.98     21.04 o
 -12   0  14      538.24      519.57     22.53 o
 -11   0  14      347.35      392.54     18.78 o
 -10   0  14      769.67      820.71     32.69 o
  -9   0  14      308.42      346.38     19.14 o
  -8   0  14      678.59      742.63     21.59 o
  -7   0  14      443.18      576.70     23.09 o
  -6   0  14     4530.87     5072.80     55.54 o
  -5   0  14     1077.97      971.64     15.68 o
  -4   0  14      785.99      652.62     12.09 o
  -3   0  14     3619.56     3420.46     35.67 o
  -2   0  14     3003.97     2790.49     32.32 o
  -1   0  14     3343.09     3395.75     54.06 o
   0   0  14     4445.60     4271.60     66.23 o
   1   0  14     1277.61     1278.96     25.46 o
   2   0  14     1878.33     1837.65     28.78 o
   3   0  14     2026.04     2181.91     59.94 o
   4   0  14      868.64      936.46     20.68 o
   5   0  14     1024.15     1093.33     23.57 o
   6   0  14     3379.05     2927.81     57.12 o
   7   0  14     1359.15     1340.87     40.49 o
   8   0  14      557.58      663.52     27.41 o
   9   0  14      650.72      666.15     30.15 o
  10   0  14      401.00      509.44     36.16 o
  11   0  14     1205.61     1235.01     98.58 o
  12   0  14        9.94       26.38     24.17 o
 -13   1  14       15.93       -0.10     17.27 o
 -12   1  14       86.17       55.71     12.17 o
 -11   1  14       18.75       17.09     11.19 o
 -10   1  14       87.89      112.61     11.05 o
  -9   1  14      621.17      711.31     19.69 o
  -8   1  14      559.35      625.93     17.73 o
  -7   1  14     1798.49     1873.82     21.12 o
  -6   1  14     4917.33     4979.04     36.15 o
  -5   1  14     2306.76     2592.01     20.48 o
  -4   1  14     4808.25     4805.61     36.53 o
  -3   1  14     2693.68     2844.47     22.18 o
  -2   1  14      366.02      403.27      8.45 o
  -1   1  14      535.06      659.30     11.35 o
   0   1  14      208.13      356.88      9.02 o
   1   1  14      173.72      157.81      7.66 o
   2   1  14     2702.82     2596.19     28.54 o
   3   1  14     3366.36     3545.59     35.91 o
   4   1  14     6506.92     6508.93     65.44 o
   5   1  14     4683.99     5155.25     43.84 o
   6   1  14     3769.45     3865.86     50.89 o
   7   1  14     1241.22     1318.53     25.24 o
   8   1  14      790.49      877.26     21.53 o
   9   1  14      322.49      368.59     29.57 o
  10   1  14       66.31       62.33     15.83 o
  11   1  14       89.60       92.05     17.99 o
  12   1  14      516.07      525.11     28.51 o
 -13   2  14      382.14      417.54     24.15 o
 -12   2  14      119.84      170.23     14.14 o
 -11   2  14      165.77      179.58     12.43 o
 -10   2  14      301.83      326.01     13.17 o
  -9   2  14       42.74       42.18     10.63 o
  -8   2  14     1034.18      975.36     17.86 o
  -7   2  14      272.49      308.73     10.91 o
  -6   2  14      434.13      537.63      9.03 o
  -5   2  14       21.22       98.41      5.46 o
  -4   2  14      734.18      791.65      9.85 o
  -3   2  14     1224.71     1192.66     13.33 o
  -2   2  14      878.64      856.11     12.23 o
  -1   2  14    10695.87    10968.17    114.52 o
   0   2  14     2755.93     2665.54     31.08 o
   1   2  14     1931.80     2047.45     25.36 o
   2   2  14     1160.75     1147.24     16.45 o
   3   2  14     2858.98     3071.69     31.87 o
   4   2  14      478.50      527.04     10.14 o
   5   2  14     2381.01     2754.97     27.94 o
   6   2  14      497.46      492.63     16.78 o
   7   2  14        9.55       17.80     12.66 o
   8   2  14      354.03      370.45     17.79 o
   9   2  14       17.97       47.03     15.04 o
  10   2  14      244.37      272.78     17.62 o
  11   2  14      467.80      548.26     34.74 o
  12   2  14        5.94       11.56     17.46 o
 -13   3  14        0.39       -0.21     19.44 o
 -12   3  14      125.89      146.44     14.94 o
 -11   3  14      262.00      235.74     13.67 o
 -10   3  14       22.32       19.48     11.54 o
  -9   3  14      331.27      411.23     13.51 o
  -8   3  14      285.43      261.68     11.72 o
  -7   3  14      692.24      653.96     16.67 o
  -6   3  14     1976.62     1923.47     19.86 o
  -5   3  14     2280.87     2352.34     26.21 o
  -4   3  14      831.81      817.67     10.94 o
  -3   3  14      697.79      721.93     12.58 o
  -2   3  14      157.99      227.94      8.57 o
  -1   3  14      304.36      347.46      9.29 o
   0   3  14       11.79       60.76      7.37 o
   1   3  14     2096.31     2494.28     29.99 o
   2   3  14       17.86       82.79      7.66 o
   3   3  14      189.79      248.52      9.34 o
   4   3  14       49.16       60.79      7.18 o
   5   3  14       27.82       44.82      9.55 o
   6   3  14      924.09      975.37     19.83 o
   7   3  14     1054.73     1041.57     21.13 o
   8   3  14      550.48      599.73     20.21 o
   9   3  14        5.17       -5.07     14.17 o
  10   3  14       65.62       52.66     16.35 o
  11   3  14      110.76       70.31     17.53 o
  12   3  14        9.78       -4.81     17.92 o
 -12   4  14       43.40        8.45     20.58 o
 -11   4  14        1.39       -0.80     13.72 o
 -10   4  14        0.73       -0.08     12.95 o
  -9   4  14       20.84       19.14     11.90 o
  -8   4  14      366.67      380.18     15.43 o
  -7   4  14        7.18       23.03     11.02 o
  -6   4  14       22.90       51.78      9.32 o
  -5   4  14       63.46      104.46      8.76 o
  -4   4  14      205.40      242.88      8.83 o
  -3   4  14       75.69      121.56      8.36 o
  -2   4  14     1091.80     1091.49     15.69 o
  -1   4  14      964.60     1030.94     16.94 o
   0   4  14     3330.05     3392.74     38.89 o
   1   4  14      104.52      249.23     15.92 o
   2   4  14      363.27      384.61     10.84 o
   3   4  14      312.60      331.10     10.30 o
   4   4  14      209.12      245.59      8.67 o
   5   4  14       11.88       49.27      8.42 o
   6   4  14      278.81      298.34     14.55 o
   7   4  14      320.68      331.77     17.40 o
   8   4  14        1.76       20.01     12.66 o
   9   4  14       90.98       80.98     16.15 o
  10   4  14       76.68       50.86     17.07 o
  11   4  14       25.04       -3.14     18.04 o
 -12   5  14        9.13       21.26     15.20 o
 -11   5  14       58.76       43.10     15.17 o
 -10   5  14      107.93      110.91     14.63 o
  -9   5  14       86.17       72.67     13.56 o
  -8   5  14      423.75      444.72     15.86 o
  -7   5  14      183.67      186.96     13.33 o
  -6   5  14      236.48      308.22     20.95 o
  -5   5  14       47.74       43.63     10.11 o
  -4   5  14      254.88      276.36      9.95 o
  -3   5  14       56.78       61.87      8.91 o
  -2   5  14      656.34      657.90     13.27 o
  -1   5  14      172.55      179.60      9.74 o
   0   5  14      532.91      543.79     13.20 o
   1   5  14      695.27      724.42     15.56 o
   2   5  14      135.05      178.26     12.81 o
   3   5  14      146.80      217.77      9.88 o
   4   5  14      650.34      582.07     14.22 o
   5   5  14      257.63      329.77     10.67 o
   6   5  14      449.57      478.45     14.13 o
   7   5  14        7.60       21.70     14.33 o
   8   5  14      421.56      465.64     18.71 o
   9   5  14       27.15       12.30     16.59 o
  10   5  14       62.64       56.17     17.79 o
  11   5  14        5.03       30.39     19.84 o
 -11   6  14       39.99       22.17     16.26 o
 -10   6  14      106.28      103.30     15.88 o
  -9   6  14       11.99       13.86     14.68 o
  -8   6  14       41.25       -1.96     15.99 o
  -7   6  14        0.30       13.08     18.71 o
  -6   6  14       25.61       50.73     14.12 o
  -5   6  14       42.16       47.60     11.29 o
  -4   6  14       62.65       49.70     11.11 o
  -3   6  14      420.49      445.36     12.55 o
  -2   6  14      433.01      490.50     12.97 o
  -1   6  14     2507.68     2431.29     30.87 o
   0   6  14     1046.04     1091.34     18.96 o
   1   6  14      589.66      704.89     16.19 o
   3   6  14       72.85       69.29     10.56 o
   4   6  14       37.41       47.44     10.78 o
   5   6  14      249.47      255.22     14.85 o
   6   6  14        0.31       24.87     14.54 o
   7   6  14      303.77      314.15     17.39 o
   8   6  14       82.05       92.05     17.60 o
   9   6  14      101.96      113.59     19.53 o
  10   6  14       19.16        7.39     19.79 o
 -11   7  14      103.18       81.71     17.90 o
 -10   7  14      534.74      523.00     30.76 o
  -9   7  14      343.01      362.39     25.15 o
  -8   7  14      425.53      473.00     19.52 o
  -7   7  14      344.23      381.74     18.22 o
  -6   7  14      461.78      503.14     19.67 o
  -5   7  14      328.97      385.69     15.21 o
  -4   7  14      674.22      709.57     18.90 o
  -3   7  14      107.12      121.42     13.46 o
  -2   7  14      380.62      484.90     14.79 o
  -1   7  14      422.36      454.44     13.54 o
   0   7  14      303.67      305.84     12.53 o
   1   7  14       25.56       42.50      9.95 o
   2   7  14      972.66      952.67     18.09 o
   3   7  14     1244.52     1198.34     20.89 o
   4   7  14      282.02      384.82     14.73 o
   5   7  14      409.84      424.95     19.67 o
   6   7  14      332.64      404.49     20.30 o
   7   7  14       84.76       93.18     18.68 o
   8   7  14      523.56      537.49     23.49 o
   9   7  14      120.06      151.86     21.00 o
  10   7  14        6.41       16.74     20.96 o
 -10   8  14        4.20        5.65     18.19 o
  -9   8  14       34.19       31.42     17.78 o
  -8   8  14       42.35       38.28     17.12 o
  -7   8  14       10.75       21.91     21.14 o
  -6   8  14        1.90       10.76     17.20 o
  -5   8  14      369.24      393.19     19.91 o
  -4   8  14      756.00      727.16     20.24 o
  -3   8  14     1234.28     1236.13     26.48 o
  -2   8  14      531.40      615.97     20.79 o
  -1   8  14     2984.96     2819.59     36.10 o
   0   8  14     2166.83     2015.12     26.87 o
   1   8  14     2093.94     1918.83     25.98 o
   2   8  14      586.81      591.26     17.25 o
   3   8  14      222.03      219.93     15.88 o
   4   8  14      422.34      417.17     16.80 o
   5   8  14      122.50      137.36     18.64 o
   6   8  14        2.43       15.99     18.24 o
   7   8  14        4.06       -2.42     19.05 o
   8   8  14       94.31      116.16     21.06 o
   9   8  14      313.37      367.24     32.25 o
  -9   9  14      265.05      254.14     20.76 o
  -8   9  14       30.06       25.72     19.37 o
  -7   9  14      293.36      314.95     22.12 o
  -6   9  14      277.34      313.01     27.75 o
  -5   9  14     1294.67     1187.46     35.02 o
  -4   9  14      257.48      272.17     20.28 o
  -3   9  14     1165.82     1082.34     28.08 o
  -2   9  14      167.85      173.18     16.57 o
  -1   9  14        8.52       -1.95     14.98 o
   0   9  14        1.59      -12.57     16.48 o
   1   9  14        3.23       -7.52     15.41 o
   2   9  14      627.33      601.99     19.47 o
   3   9  14      978.61      921.35     23.22 o
   4   9  14     1146.90     1097.26     29.83 o
   5   9  14      382.43      437.22     22.79 o
   6   9  14      652.35      652.83     25.26 o
   7   9  14      403.10      419.34     24.21 o
   8   9  14       36.98       49.37     22.21 o
  -7  10  14       14.89        0.54     21.33 o
  -6  10  14       67.19       58.72     26.82 o
  -5  10  14      271.76      212.00     22.27 o
  -4  10  14      593.85      550.77     27.90 o
  -3  10  14      565.45      505.44     23.12 o
  -2  10  14      659.13      581.31     21.65 o
  -1  10  14     1059.97     1108.96     34.48 o
   0  10  14      370.78      443.49     25.32 o
   1  10  14      658.65      671.15     28.17 o
   2  10  14      229.41      223.39     19.22 o
   3  10  14       98.42      111.16     22.56 o
   4  10  14       81.32       57.02     22.94 o
   5  10  14       20.63       29.61     22.94 o
   6  10  14       23.44       55.82     24.21 o
  -6  11  14      145.39      146.02     23.77 o
  -5  11  14      451.00      432.34     25.67 o
  -4  11  14       39.02       48.58     22.47 o
  -3  11  14       64.61       62.53     29.17 o
  -2  11  14        3.41       43.01     23.80 o
  -1  11  14       39.28       98.40     36.09 o
   0  11  14       43.50       47.87     24.91 o
   1  11  14      103.47       98.58     24.26 o
   2  11  14      206.50      238.83     26.36 o
   3  11  14      160.30      155.25     40.40 o
   4  11  14      356.35      413.29     28.08 o
  -2  12  14      430.01      424.79     53.69 o
  -1  12  14      102.05      116.82     26.38 o
   0  12  14      236.14      279.59     28.28 o
 -13   1  15        2.41      -10.82     17.98 o
 -12   1  15       18.95       17.74     12.38 o
 -11   1  15       44.53       44.71     11.85 o
 -10   1  15       82.27       88.20     11.42 o
  -9   1  15       61.35       61.41     10.43 o
  -8   1  15        2.26       -4.20      9.18 o
  -7   1  15     2156.89     2099.67     24.26 o
  -6   1  15       68.51       70.21      5.62 o
  -5   1  15     2380.60     2282.04     20.08 o
  -4   1  15      155.47      173.77      5.47 o
  -3   1  15      821.37      801.94      9.98 o
  -2   1  15        6.52       11.07      5.05 o
  -1   1  15      163.25      135.91      6.56 o
   0   1  15      331.03      374.48      9.75 o
   1   1  15      452.10      408.18     11.56 o
   2   1  15      152.01      104.01      7.94 o
   3   1  15      762.32      634.84     16.39 o
   4   1  15     1077.82      913.47     15.54 o
   5   1  15       17.96       30.02      7.90 o
   6   1  15      774.02      642.61     18.33 o
   7   1  15      221.52      191.71     16.17 o
   8   1  15      125.76      125.83     14.82 o
   9   1  15      131.53       84.22     15.58 o
  10   1  15        1.93      -24.16     16.11 o
  11   1  15       88.75      102.80     17.94 o
  12   1  15       78.62       85.23     20.66 o
 -13   2  15        3.44       -5.86     17.73 o
 -12   2  15       20.89       25.63     12.78 o
 -11   2  15        2.49      -18.30     12.20 o
 -10   2  15        1.22        0.56     11.37 o
  -9   2  15        5.23        6.15     10.74 o
  -8   2  15      156.74      171.87     11.04 o
  -7   2  15      658.11      607.04     16.58 o
  -6   2  15     1132.35     1046.81     14.82 o
  -5   2  15     3335.59     3072.68     24.49 o
  -4   2  15     2152.91     1891.48     18.47 o
  -3   2  15     2649.39     2311.47     21.45 o
  -2   2  15     1483.87     1257.72     15.63 o
  -1   2  15       25.82       43.47      7.64 o
   0   2  15      104.06      116.48      7.86 o
   1   2  15      235.35      241.17      8.92 o
   2   2  15      328.15      310.29      9.15 o
   3   2  15      947.97      898.77     16.16 o
   4   2  15     2634.97     2511.87     29.54 o
   5   2  15     1575.13     1518.97     20.80 o
   6   2  15      619.52      576.90     17.16 o
   7   2  15      468.90      393.82     16.10 o
   8   2  15      368.52      349.90     16.80 o
   9   2  15      464.57      473.60     19.23 o
  10   2  15      180.46      139.59     19.16 o
  11   2  15        0.98       -3.42     26.43 o
  12   2  15        1.86      -15.83     20.82 o
 -13   3  15       24.70       -7.58     19.55 o
 -12   3  15       27.13       24.48     13.09 o
 -11   3  15      256.03      255.34     14.20 o
 -10   3  15      461.05      436.87     14.69 o
  -9   3  15      476.33      490.19     14.47 o
  -8   3  15      163.79      157.62     11.50 o
  -7   3  15       65.89       40.43      9.93 o
  -6   3  15      415.95      368.92      9.96 o
  -5   3  15      207.06      212.36      9.19 o
  -4   3  15      342.27      370.52      7.99 o
  -3   3  15     1390.86     1340.51     16.85 o
  -2   3  15      471.96      438.26     13.83 o
  -1   3  15     2765.14     2567.78     30.68 o
   0   3  15     1750.25     1494.04     21.04 o
   1   3  15     5919.82     5184.47     56.86 o
   2   3  15     3253.29     2781.35     31.35 o
   3   3  15     4742.48     4203.54     47.30 o
   4   3  15      144.10      129.13      8.93 o
   5   3  15      654.96      648.32     15.52 o
   6   3  15      186.49      122.69     13.49 o
   7   3  15       88.63       71.46     13.99 o
   8   3  15      320.20      311.66     16.76 o
   9   3  15      162.24      178.87     16.97 o
  10   3  15       79.98       64.13     17.26 o
  11   3  15       66.69       44.44     18.22 o
 -12   4  15       76.00       94.84     15.24 o
 -11   4  15       69.00       41.46     14.40 o
 -10   4  15       11.66       19.56     13.65 o
  -9   4  15      160.74      154.31     13.38 o
  -8   4  15     1659.30     1528.62     24.69 o
  -7   4  15     1556.95     1397.29     24.32 o
  -6   4  15     1521.40     1311.40     24.21 o
  -5   4  15     3188.17     3076.84     37.93 o
  -4   4  15     1448.74     1215.89     23.98 o
  -3   4  15     4562.38     4301.49     48.17 o
  -2   4  15      480.43      401.46      9.87 o
  -1   4  15     1271.38     1157.92     18.36 o
   0   4  15      554.43      671.12     16.71 o
   1   4  15     1006.16      985.00     17.06 o
   2   4  15      863.44      815.07     16.23 o
   3   4  15       25.88       43.29     10.43 o
   4   4  15     5944.10     5524.30     57.00 o
   5   4  15     1235.34     1153.76     18.56 o
   6   4  15     2334.93     2176.74     28.60 o
   7   4  15     1012.50      878.11     22.61 o
   8   4  15      892.14      817.60     35.74 o
   9   4  15      476.31      408.35     19.24 o
  10   4  15      385.76      347.52     19.88 o
  11   4  15       60.04       46.95     18.84 o
 -12   5  15      292.31      299.80     19.11 o
 -11   5  15      304.26      316.09     17.55 o
 -10   5  15      387.19      395.60     17.36 o
  -9   5  15      135.51      134.95     14.62 o
  -8   5  15      494.31      454.24     16.36 o
  -7   5  15      143.17      124.54     13.22 o
  -6   5  15      464.32      431.15     18.52 o
  -5   5  15       17.02        7.40     10.48 o
  -4   5  15      946.92      925.36     16.57 o
  -3   5  15     1670.04     1630.36     22.99 o
  -2   5  15     1190.50     1105.36     18.57 o
  -1   5  15     3424.91     3033.38     36.21 o
   0   5  15     3694.34     3323.13     39.10 o
   1   5  15     3857.95     3709.03     43.05 o
   2   5  15     1491.42     1360.17     21.02 o
   3   5  15     1625.83     1519.43     21.43 o
   4   5  15       17.63       20.89     10.62 o
   5   5  15       32.63       48.28     13.51 o
   6   5  15        0.47      -20.36     13.57 o
   7   5  15       70.95       79.00     15.51 o
   8   5  15      383.44      366.25     23.69 o
   9   5  15      268.32      264.58     18.98 o
  10   5  15      334.49      370.24     21.66 o
  11   5  15      299.19      319.78     22.88 o
 -11   6  15      206.18      149.78     17.43 o
 -10   6  15       29.89       -7.95     15.70 o
  -9   6  15      436.50      397.15     17.96 o
  -8   6  15      452.13      437.53     17.63 o
  -7   6  15     1138.07     1071.50     29.50 o
  -6   6  15      906.56      852.67     23.22 o
  -5   6  15      674.35      636.92     16.76 o
  -4   6  15     1707.61     1476.52     27.15 o
  -3   6  15      131.02      121.46     10.51 o
  -2   6  15      506.61      471.00     16.07 o
  -1   6  15       40.93       39.54     10.11 o
   0   6  15      246.07      228.39     11.36 o
   1   6  15      284.29      274.77     11.72 o
   2   6  15      184.78      192.77     10.67 o
   3   6  15     1208.89     1130.11     21.94 o
   4   6  15     1636.73     1605.91     24.60 o
   5   6  15     1630.90     1571.90     28.62 o
   6   6  15     1556.29     1509.06     29.10 o
   7   6  15      683.61      699.82     21.48 o
   8   6  15      699.93      714.05     29.06 o
   9   6  15       31.44       14.42     19.59 o
  10   6  15       19.77        2.18     20.45 o
 -11   7  15      118.22      111.20     18.53 o
 -10   7  15      418.55      441.39     20.50 o
  -9   7  15      339.71      344.72     19.82 o
  -8   7  15      773.80      674.75     30.70 o
  -7   7  15       41.38       17.65     15.87 o
  -6   7  15      378.97      406.89     22.13 o
  -5   7  15        8.70       10.14     15.68 o
  -4   7  15       22.42       13.19     12.74 o
  -3   7  15      277.19      291.98     15.23 o
  -2   7  15       12.35       21.31     11.12 o
  -1   7  15     1959.25     1882.30     26.84 o
   0   7  15     1658.46     1666.30     24.89 o
   1   7  15      674.71      685.74     17.31 o
   2   7  15     1239.47     1341.33     24.26 o
   3   7  15     1796.63     1745.47     28.21 o
   4   7  15      961.40      956.48     21.18 o
   5   7  15      380.32      394.69     19.97 o
   6   7  15      263.80      275.27     19.83 o
   7   7  15       59.61       79.67     19.15 o
   8   7  15      216.80      219.72     21.16 o
   9   7  15       34.11       47.53     21.16 o
 -10   8  15      109.25      114.34     19.42 o
  -9   8  15        4.61        1.25     17.87 o
  -8   8  15        1.36      -36.38     24.25 o
  -7   8  15      145.83      148.29     19.62 o
  -6   8  15      115.11      111.70     18.71 o
  -5   8  15      761.69      760.30     45.79 o
  -4   8  15       96.53      147.75     14.84 o
  -3   8  15      184.89      240.32     16.46 o
  -2   8  15      180.34      200.63     15.65 o
  -1   8  15       10.09       27.27     12.06 o
   0   8  15      356.46      381.42     13.44 o
   1   8  15        0.72       16.44     13.08 o
   2   8  15      109.84      136.11     14.50 o
   3   8  15        2.20       17.42     14.09 o
   4   8  15      572.19      557.76     22.05 o
   5   8  15       60.98       67.29     18.43 o
   6   8  15       58.27       65.37     19.60 o
   7   8  15       30.80       31.22     20.26 o
   8   8  15        9.79       -7.81     21.12 o
  -9   9  15        0.96       -2.53     19.66 o
  -8   9  15        1.75      -15.42     19.59 o
  -7   9  15       86.57       46.64     20.61 o
  -6   9  15       31.64       23.96     19.76 o
  -5   9  15        0.41       -2.47     18.67 o
  -4   9  15      427.79      411.15     21.75 o
  -3   9  15       25.54       39.33     16.25 o
  -2   9  15      124.50      152.96     17.07 o
  -1   9  15       96.22      104.29     16.54 o
   0   9  15      157.28      187.76     34.62 o
   1   9  15        3.16       11.55     15.68 o
   2   9  15        4.57       45.31     15.65 o
   3   9  15      194.00      216.65     16.50 o
   4   9  15       49.78       47.04     25.83 o
   5   9  15        3.06        8.32     19.58 o
   6   9  15      128.88      173.47     21.83 o
   7   9  15        6.17      -23.71     21.14 o
  -7  10  15       12.54       -0.72     21.74 o
  -6  10  15       17.33        2.44     21.32 o
  -5  10  15       93.98      107.28     21.59 o
  -4  10  15       82.53       54.64     20.76 o
  -3  10  15      284.12      255.72     18.50 o
  -2  10  15       22.04       11.03     17.49 o
  -1  10  15        0.74        3.10     21.51 o
   0  10  15       39.73       57.41     23.11 o
   1  10  15        0.64       55.87     22.40 o
   2  10  15       38.91       54.91     18.18 o
   3  10  15      173.73      222.69     27.32 o
   4  10  15        2.92       -6.56     32.57 o
   5  10  15      104.62       97.80     24.62 o
   6  10  15       68.55       70.08     24.65 o
  -5  11  15       21.51       33.17     22.76 o
  -4  11  15        4.68       22.30     22.47 o
  -3  11  15      260.42      206.23     30.60 o
  -2  11  15      111.84      113.77     24.90 o
  -1  11  15      254.54      288.80     26.60 o
   0  11  15      199.18      215.52     26.03 o
   1  11  15      131.83      195.82     26.26 o
   2  11  15       83.41      136.58     26.00 o
   3  11  15       10.33        9.15     39.64 o
   4  11  15       18.60       12.55     25.17 o
 -13   0  16      128.32      185.10     20.48 o
 -12   0  16      419.26      443.07     23.22 o
 -11   0  16      274.96      279.29     19.62 o
 -10   0  16      413.63      490.39     24.89 o
  -9   0  16      113.40      135.47     15.48 o
  -8   0  16     1706.59     1708.25     31.34 o
  -7   0  16     3700.04     3650.61     51.92 o
  -6   0  16     1249.88     1323.17     22.85 o
  -5   0  16      675.25      728.62     16.36 o
  -4   0  16       62.54       35.80      7.21 o
  -3   0  16     1183.97     1157.46     18.10 o
  -2   0  16      278.41      245.03      9.87 o
  -1   0  16     5269.06     5279.17     81.47 o
   0   0  16     5723.55     5809.89     88.86 o
   1   0  16     6962.42     6994.88    116.19 o
   2   0  16     7005.95     7382.87     98.68 o
   3   0  16     7204.93     7683.24    116.09 o
   4   0  16      643.43      725.75     21.83 o
   5   0  16      287.78      320.20     15.46 o
   6   0  16      694.54      714.02     27.27 o
   7   0  16      203.22      261.25     21.78 o
   8   0  16      270.51      246.37     23.35 o
   9   0  16      810.59      783.53     33.24 o
  10   0  16      258.82      254.17     36.41 o
  11   0  16     1807.06     1933.18     55.54 o
 -13   1  16        2.46        5.20     13.91 o
 -12   1  16        7.19       12.93     13.04 o
 -11   1  16      221.81      223.12     13.41 o
 -10   1  16      168.02      188.61     12.45 o
  -9   1  16      103.05       77.44     10.94 o
  -8   1  16      766.40      779.85     21.11 o
  -7   1  16     4229.24     4115.79     40.59 o
  -6   1  16     4651.07     4700.42     42.72 o
  -5   1  16     3867.96     3824.98     37.25 o
  -4   1  16     2977.66     2901.06     23.20 o
  -3   1  16     4545.52     4521.39     37.28 o
  -2   1  16     4636.67     4900.70     44.16 o
  -1   1  16     1859.72     1844.20     23.95 o
   0   1  16     1120.86     1333.92     19.44 o
   1   1  16      174.44      187.19      8.98 o
   2   1  16        9.59       85.28      8.27 o
   3   1  16       31.58       81.15      7.45 o
   4   1  16     1727.03     1558.39     22.39 o
   5   1  16     3225.66     3085.10     34.27 o
   6   1  16     5105.89     5222.95     69.11 o
   7   1  16      373.81      417.77     16.78 o
   8   1  16      757.84      799.61     22.49 o
   9   1  16      850.05      824.17     25.44 o
  10   1  16      383.75      441.65     23.55 o
  11   1  16      435.34      471.60     28.00 o
 -13   2  16       53.32       68.85     15.76 o
 -12   2  16      140.53      151.31     13.96 o
 -11   2  16      532.53      586.13     16.52 o
 -10   2  16      204.41      248.54     14.89 o
  -9   2  16      967.03      994.42     19.59 o
  -8   2  16      485.58      516.81     13.95 o
  -7   2  16       72.19       60.81     10.12 o
  -6   2  16       86.87       84.43      8.69 o
  -5   2  16       67.95      111.38      6.60 o
  -4   2  16        0.41       26.19      5.50 o
  -3   2  16      512.10      526.67     10.20 o
  -2   2  16     1021.22     1009.68     16.81 o
  -1   2  16     1461.32     1411.35     20.04 o
   0   2  16    10476.09    10832.64    113.78 o
   1   2  16      942.37      923.43     16.25 o
   2   2  16     2888.19     2863.79     34.17 o
   3   2  16     4064.04     4113.11     46.56 o
   4   2  16       20.22       87.78      9.08 o
   5   2  16      211.46      230.61     11.30 o
   6   2  16       12.54        4.84     12.83 o
   7   2  16        4.89       -9.26     13.78 o
   8   2  16       31.48        8.39     14.93 o
   9   2  16       11.69      -17.15     15.90 o
  10   2  16       88.35       87.15     17.58 o
  11   2  16       81.61       82.83     21.94 o
 -12   3  16       30.25       31.38     13.92 o
 -11   3  16        8.29      -15.20     13.15 o
 -10   3  16      104.09      116.95     12.97 o
  -9   3  16       33.71       21.01     12.09 o
  -8   3  16      444.36      490.07     16.27 o
  -7   3  16      537.11      556.74     13.75 o
  -6   3  16       58.30       44.09      9.58 o
  -5   3  16      299.03      324.92      9.22 o
  -4   3  16      113.23      174.91      7.16 o
  -3   3  16      116.59      150.22      8.49 o
  -2   3  16       25.97       26.84      8.12 o
  -1   3  16      884.47      875.24     16.07 o
   0   3  16      988.21      924.25     16.58 o
   1   3  16      108.66      153.74     12.32 o
   2   3  16       23.65       66.51      8.22 o
   3   3  16      223.01      263.44     10.50 o
   4   3  16     4277.36     4205.81     44.83 o
   5   3  16      443.26      506.38     15.36 o
   6   3  16     2324.81     2354.87     35.87 o
   7   3  16      359.32      356.89     16.71 o
   8   3  16      845.87      880.87     23.55 o
   9   3  16      122.88      149.98     19.95 o
  10   3  16       77.20       31.71     17.73 o
  11   3  16       95.39       62.66     19.14 o
 -12   4  16       15.83       -1.62     15.37 o
 -11   4  16      288.87      252.28     23.69 o
 -10   4  16        8.88        6.72     14.14 o
  -9   4  16       14.69       16.92     12.81 o
  -8   4  16      468.73      426.52     15.17 o
  -7   4  16       68.00       78.88     12.50 o
  -6   4  16      160.01      142.05     12.64 o
  -5   4  16      273.79      344.19     12.29 o
  -4   4  16        4.11        7.50      8.18 o
  -3   4  16      488.37      596.12     13.08 o
  -2   4  16      138.40      225.99     12.57 o
  -1   4  16      593.54      662.98     15.86 o
   0   4  16     1396.37     1443.55     21.38 o
   1   4  16     1053.78     1042.14     21.53 o
   2   4  16      316.90      404.38     11.90 o
   3   4  16     1657.50     1539.50     22.69 o
   4   4  16       34.69       90.57     11.27 o
   5   4  16     1423.10     1258.33     25.15 o
   6   4  16        6.02       15.37     14.08 o
   7   4  16       13.10       15.67     17.75 o
   8   4  16       48.11       17.08     16.00 o
   9   4  16       48.45       28.27     17.09 o
  10   4  16       45.74       18.12     18.14 o
  11   4  16       94.69       80.54     19.75 o
 -12   5  16       47.35       37.89     16.76 o
 -11   5  16       29.58       50.55     16.16 o
 -10   5  16       39.22       20.49     23.34 o
  -9   5  16        1.58       -1.67     14.34 o
  -8   5  16        2.65       -4.26     13.36 o
  -7   5  16       47.87       50.49     13.28 o
  -6   5  16      181.76      179.76     15.12 o
  -5   5  16        3.25       17.76     10.81 o
  -4   5  16       73.49      112.56     11.29 o
  -3   5  16       98.93      147.39     10.32 o
  -2   5  16       67.59      107.60     10.03 o
  -1   5  16      201.44      248.10     11.15 o
   0   5  16        5.36       77.10     10.24 o
   1   5  16     3286.90     3210.12     38.54 o
   2   5  16      312.15      310.69     11.93 o
   3   5  16     1693.26     1483.99     21.42 o
   4   5  16        4.97       63.10     12.03 o
   5   5  16      139.81      194.96     15.19 o
   6   5  16      155.10      227.12     16.26 o
   7   5  16        8.30       54.39     15.98 o
   8   5  16       20.84       62.42     16.87 o
   9   5  16        7.54        3.00     18.12 o
  10   5  16       37.33       22.43     19.03 o
 -11   6  16       88.97       67.22     18.16 o
 -10   6  16       42.73       36.03     16.55 o
  -9   6  16       58.01       74.92     16.00 o
  -8   6  16       13.54       20.46     14.79 o
  -7   6  16       76.37      140.15     15.81 o
  -6   6  16        3.14       10.78     15.16 o
  -5   6  16      107.94      119.65     12.85 o
  -4   6  16        0.75        8.33     11.75 o
  -3   6  16       28.37       83.28     12.75 o
  -2   6  16      593.81      619.58     15.05 o
  -1   6  16     1639.19     1577.78     23.87 o
   0   6  16      574.04      663.60     17.29 o
   1   6  16      231.87      272.72     12.22 o
   2   6  16      233.55      283.85     12.31 o
   3   6  16       19.48       66.81     12.47 o
   4   6  16      295.28      399.90     14.33 o
   5   6  16        5.69       29.42     14.86 o
   6   6  16      115.23      151.97     16.53 o
   7   6  16       68.99       63.96     16.94 o
   8   6  16       26.88       48.28     19.36 o
   9   6  16      131.14      165.61     21.27 o
  10   6  16        7.00       21.23     22.50 o
 -10   7  16      242.31      212.16     19.07 o
  -9   7  16        9.84        0.57     18.87 o
  -8   7  16       94.43       78.99     16.83 o
  -7   7  16       67.75       59.51     16.54 o
  -6   7  16      940.60      888.68     35.21 o
  -5   7  16       43.28       52.17     16.66 o
  -4   7  16      620.79      713.82     31.91 o
  -3   7  16      705.05      770.86     21.65 o
  -2   7  16       12.12       39.63     13.34 o
  -1   7  16      296.05      365.52     13.71 o
   0   7  16        4.44       29.90     11.45 o
   1   7  16       11.38       35.75     11.47 o
   2   7  16       15.09       26.43     13.11 o
   3   7  16       22.27       58.68     13.60 o
   4   7  16      251.47      289.20     15.67 o
   5   7  16      987.54      994.90     39.54 o
   6   7  16      475.86      509.02     23.18 o
   7   7  16      464.53      515.71     26.20 o
   8   7  16      246.48      274.28     22.20 o
   9   7  16      231.73      231.39     23.18 o
  -9   8  16       94.02       71.26     21.03 o
  -8   8  16      137.48      104.63     18.70 o
  -7   8  16      345.14      296.70     21.70 o
  -6   8  16       96.28       72.76     18.67 o
  -5   8  16       66.06       80.59     18.32 o
  -4   8  16       57.03       24.98     14.45 o
  -3   8  16      124.70      135.02     15.97 o
  -2   8  16      288.05      336.09     17.47 o
  -1   8  16     1119.07     1049.96     25.36 o
   0   8  16      669.67      724.34     17.95 o
   1   8  16     1354.64     1341.50     25.90 o
   2   8  16      958.81     1053.91     23.70 o
   3   8  16      602.12      653.88     19.27 o
   4   8  16      598.48      659.36     23.53 o
   5   8  16       45.47       59.24     19.25 o
   6   8  16      382.81      376.31     22.94 o
   7   8  16        2.15        4.33     20.89 o
   8   8  16      269.71      307.43     26.70 o
  -8   9  16      104.01       52.69     23.79 o
  -7   9  16      122.57       79.58     21.56 o
  -6   9  16      396.08      441.29     31.01 o
  -5   9  16      307.60      364.02     44.04 o
  -4   9  16      659.83      727.37     46.70 o
  -3   9  16      536.08      535.89     20.97 o
  -2   9  16      762.94      777.56     22.60 o
  -1   9  16      298.39      285.82     18.33 o
   0   9  16        6.51       -6.88     20.15 o
   1   9  16        0.30       -3.38     16.11 o
   2   9  16       58.57       60.58     16.30 o
   3   9  16       21.49        7.64     15.97 o
   4   9  16      223.90      232.66     21.37 o
   5   9  16      556.63      527.54     24.57 o
   6   9  16       92.97       81.93     21.95 o
   7   9  16      101.78      120.54     22.96 o
  -7  10  16       50.81       52.79     24.86 o
  -6  10  16        5.49       22.68     21.99 o
  -5  10  16      185.93      174.66     30.70 o
  -4  10  16       40.23       29.76     21.40 o
  -3  10  16        9.98        7.86     20.40 o
  -2  10  16        6.34       -6.39     22.27 o
  -1  10  16      188.48      180.69     24.18 o
   0  10  16      275.43      312.62     25.27 o
   1  10  16     1342.18     1310.47     38.67 o
   2  10  16      986.09      973.69     34.15 o
   3  10  16     1200.97     1110.71     36.36 o
   4  10  16      727.80      617.87     38.73 o
   5  10  16      162.51      160.72     25.44 o
  -5  11  16      245.60      216.15     25.52 o
  -4  11  16      319.95      333.63     32.73 o
  -3  11  16      172.41      215.23     46.51 o
  -2  11  16      460.79      488.17     40.80 o
  -1  11  16      188.71      219.55     26.43 o
   0  11  16      187.31      211.73     36.26 o
   1  11  16       18.59       36.19     25.07 o
   2  11  16        6.59      -10.91     34.73 o
   3  11  16       39.43       30.06     62.51 o
 -13   1  17      159.50      164.16     15.57 o
 -12   1  17      207.89      243.75     14.90 o
 -11   1  17       61.30       69.68     13.02 o
 -10   1  17      247.23      267.53     13.51 o
  -9   1  17        8.73       -5.65     10.81 o
  -8   1  17      939.02      879.79     16.65 o
  -7   1  17       34.49       56.83      9.38 o
  -6   1  17      109.50      146.78      9.29 o
  -5   1  17       60.83       72.93      6.20 o
  -4   1  17      387.08      320.46      7.48 o
  -3   1  17       16.97       48.33      6.36 o
  -2   1  17        9.41       26.32      5.84 o
  -1   1  17     1049.85     1039.43     17.36 o
   0   1  17     1208.18     1147.57     18.42 o
   1   1  17     1710.61     1537.93     21.91 o
   2   1  17     2190.73     1847.34     24.82 o
   3   1  17      504.16      427.65     10.84 o
   4   1  17      896.93      711.55     15.98 o
   5   1  17      401.87      359.61     13.48 o
   6   1  17      250.73      270.09     15.02 o
   7   1  17       21.93       25.73     14.05 o
   8   1  17      102.10      105.75     16.35 o
   9   1  17      220.60      218.93     17.88 o
  10   1  17        0.44      -11.82     17.43 o
  11   1  17        7.17      -12.82     20.53 o
 -13   2  17      105.85      102.82     14.81 o
 -12   2  17      134.42      133.91     14.36 o
 -11   2  17       98.07       82.94     13.54 o
 -10   2  17        0.64      -18.36     12.24 o
  -9   2  17       21.32       38.94     11.91 o
  -8   2  17       92.85       80.05     11.37 o
  -7   2  17        8.25       -7.33      9.95 o
  -6   2  17      826.14      789.27     16.17 o
  -5   2  17     1673.98     1475.15     18.59 o
  -4   2  17     1277.25     1109.51     14.05 o
  -3   2  17      190.86      160.89      7.47 o
  -2   2  17     2041.14     1794.60     23.94 o
  -1   2  17     1184.37     1066.17     17.76 o
   0   2  17      293.70      289.64     12.01 o
   1   2  17       11.57       29.39      7.82 o
   2   2  17        0.51       14.11      8.63 o
   3   2  17      186.50      230.34     10.50 o
   4   2  17        6.10        2.70      9.09 o
   5   2  17      264.52      218.76     12.71 o
   6   2  17      318.06      266.66     18.07 o
   7   2  17      879.34      785.36     21.82 o
   8   2  17      358.12      316.37     17.93 o
   9   2  17      425.99      415.03     19.60 o
  10   2  17      475.43      436.40     30.50 o
  11   2  17      751.30      706.02     30.68 o
 -12   3  17       94.69       65.52     14.45 o
 -11   3  17      128.84      116.64     14.27 o
 -10   3  17       51.27       57.92     13.52 o
  -9   3  17      304.77      304.05     14.07 o
  -8   3  17      949.40      867.16     18.44 o
  -7   3  17      157.18      138.03     11.36 o
  -6   3  17        7.24       -8.44      9.69 o
  -5   3  17       80.92       55.69      8.55 o
  -4   3  17      154.18      159.21      7.98 o
  -3   3  17      142.45      152.16      9.06 o
  -2   3  17      947.06      855.47     16.35 o
  -1   3  17      288.32      252.60     10.27 o
   0   3  17     2148.57     1907.97     25.48 o
   1   3  17     1360.95     1177.22     19.15 o
   2   3  17     1861.02     1659.38     23.59 o
   3   3  17      583.95      510.25     13.03 o
   4   3  17     2002.56     1770.42     23.68 o
   5   3  17      218.72      179.50     14.37 o
   6   3  17      441.60      437.29     17.06 o
   7   3  17        5.28      -13.86     14.89 o
   8   3  17      141.02       91.68     16.60 o
   9   3  17      118.20      112.99     29.19 o
  10   3  17      281.46      252.11     22.76 o
  11   3  17       92.02       75.34     19.78 o
 -12   4  17        2.94      -10.76     15.78 o
 -11   4  17        0.90      -18.25     15.37 o
 -10   4  17       24.36       14.91     14.93 o
  -9   4  17        3.98       -6.86     13.27 o
  -8   4  17       33.38       12.29     13.30 o
  -7   4  17      480.04      445.43     21.46 o
  -6   4  17      826.09      786.27     20.22 o
  -5   4  17     1816.97     1562.05     24.34 o
  -4   4  17     1257.30     1149.00     25.43 o
  -3   4  17     3244.89     2820.07     34.44 o
  -2   4  17     3638.31     3253.56     38.55 o
  -1   4  17     3606.40     3128.23     37.41 o
   0   4  17     2536.59     2238.23     28.96 o
   1   4  17       16.03       22.65      9.51 o
   2   4  17        3.35       10.51      9.62 o
   3   4  17      147.63      223.43     11.14 o
   4   4  17       12.00       23.01     11.44 o
   5   4  17     1440.96     1339.46     26.44 o
   6   4  17     1454.87     1344.31     27.33 o
   7   4  17     1133.56     1024.19     27.62 o
   8   4  17      513.43      520.08     20.51 o
   9   4  17      238.17      225.02     19.21 o
  10   4  17       73.06       28.64     18.86 o
 -11   5  17      500.77      475.36     19.81 o
 -10   5  17      490.45      488.97     19.16 o
  -9   5  17      911.92      844.37     22.18 o
  -8   5  17      835.44      792.60     21.40 o
  -7   5  17      496.98      465.00     16.79 o
  -6   5  17      719.34      700.63     30.79 o
  -5   5  17       38.59       17.77     11.43 o
  -4   5  17       66.51       63.10     11.56 o
  -3   5  17      394.58      403.90     13.69 o
  -2   5  17      435.85      395.88     12.63 o
  -1   5  17     3593.07     3334.97     39.89 o
   0   5  17     3044.18     2783.77     34.71 o
   1   5  17     4031.34     3774.54     44.39 o
   2   5  17     1528.86     1414.80     22.45 o
   3   5  17     3059.38     2742.96     37.15 o
   4   5  17      938.22      925.02     21.10 o
   5   5  17      604.49      603.65     19.01 o
   6   5  17      552.81      544.01     22.14 o
   7   5  17      265.47      267.97     18.20 o
   8   5  17       78.49       71.38     17.95 o
   9   5  17       40.32       23.62     21.03 o
  10   5  17      135.04      134.28     21.22 o
 -11   6  17      114.17      104.23     18.18 o
 -10   6  17       75.72       59.26     18.15 o
  -9   6  17        0.16        4.77     16.02 o
  -8   6  17      204.93      184.77     16.66 o
  -7   6  17      229.63      225.94     16.85 o
  -6   6  17     1118.80     1065.53     26.73 o
  -5   6  17      482.98      443.49     22.39 o
  -4   6  17     1271.35     1229.73     51.28 o
  -3   6  17     3340.82     3177.23     45.06 o
  -2   6  17      894.80      867.05     18.61 o
  -1   6  17      550.70      604.46     15.05 o
   0   6  17     3584.75     3325.15     40.43 o
   1   6  17       10.32        2.32     10.71 o
   2   6  17       15.96       25.02     11.05 o
   3   6  17       35.57       63.28     13.14 o
   4   6  17      127.97      182.27     13.43 o
   5   6  17      809.19      824.53     22.92 o
   6   6  17      578.34      563.44     21.76 o
   7   6  17      657.70      678.93     23.27 o
   8   6  17      145.32      144.03     21.24 o
   9   6  17      794.87      751.92     33.34 o
 -10   7  17        6.86       19.98     18.07 o
  -9   7  17       35.70       26.47     17.51 o
  -8   7  17       10.47      -20.38     16.60 o
  -7   7  17        6.18       -7.08     21.99 o
  -6   7  17      173.31      187.76     24.47 o
  -5   7  17      288.91      271.26     23.29 o
  -4   7  17      432.90      451.38     29.68 o
  -3   7  17      921.00      838.72     22.99 o
  -2   7  17       39.98       38.36     14.19 o
  -1   7  17      105.90      141.65     12.57 o
   0   7  17     1735.51     1597.74     25.35 o
   1   7  17      817.92      828.02     19.62 o
   2   7  17      557.17      627.95     18.21 o
   3   7  17     1250.97     1281.76     25.66 o
   4   7  17      177.27      189.72     19.01 o
   5   7  17      132.02      151.47     19.43 o
   6   7  17       57.99       55.76     19.54 o
   7   7  17       22.50       35.02     20.45 o
   8   7  17        0.03       -0.58     21.53 o
   9   7  17      131.53      160.89     23.72 o
  -9   8  17      205.17      140.06     29.44 o
  -8   8  17       13.09      -27.39     18.26 o
  -7   8  17        1.85        1.62     19.37 o
  -6   8  17      397.72      421.52     21.98 o
  -5   8  17       12.30       21.23     18.52 o
  -4   8  17      811.50      728.42     40.57 o
  -3   8  17       35.91       37.00     15.53 o
  -2   8  17       16.79       20.52     15.21 o
  -1   8  17      159.54      131.98     16.04 o
   0   8  17        7.41       16.95     13.01 o
   1   8  17        1.10       20.65     14.29 o
   2   8  17      205.33      248.27     19.79 o
   3   8  17        0.14       25.16     15.26 o
   4   8  17        1.00       15.05     18.84 o
   5   8  17       44.02       59.61     20.11 o
   6   8  17      176.62      231.53     22.20 o
   7   8  17       11.58        7.57     21.76 o
   8   8  17      725.23      804.71     46.25 o
  -8   9  17        8.44       -5.40     20.69 o
  -7   9  17       16.16       -0.96     36.70 o
  -6   9  17        1.44       23.65     21.29 o
  -5   9  17      443.19      400.40     35.99 o
  -4   9  17      148.81      151.97     20.98 o
  -3   9  17       22.45       19.50     17.06 o
  -2   9  17        4.84        6.91     16.73 o
  -1   9  17       66.93       83.86     17.06 o
   0   9  17       17.90        2.00     21.13 o
   1   9  17      277.28      290.76     19.35 o
   2   9  17       56.11       67.88     16.94 o
   3   9  17       63.32       92.80     19.87 o
   4   9  17       29.28       41.18     20.50 o
   5   9  17        0.14       -1.87     20.91 o
   6   9  17       31.63       20.25     22.19 o
  -6  10  17      111.85      100.07     23.19 o
  -5  10  17       95.09       55.98     22.41 o
  -4  10  17      237.62      246.47     23.06 o
  -3  10  17        1.50      -14.41     21.38 o
  -2  10  17        2.87      -25.52     23.03 o
  -1  10  17        0.51      -17.12     22.65 o
   0  10  17        6.09       13.62     23.20 o
   1  10  17       71.63       99.61     24.34 o
   2  10  17       32.46       75.48     24.14 o
   3  10  17        8.34       44.73     23.86 o
   4  10  17        1.26       29.31     24.43 o
   5  10  17       18.39       14.88     27.07 o
  -4  11  17       22.58       53.08     31.97 o
  -3  11  17       77.50      134.33     32.26 o
  -2  11  17       36.69       72.40     36.10 o
  -1  11  17      119.50      127.17     26.38 o
   0  11  17      517.33      505.63     30.37 o
   1  11  17       54.21       93.73     26.53 o
   2  11  17      302.04      314.93     40.16 o
 -13   0  18       29.51       16.73     29.27 o
 -12   0  18      109.57      142.82     21.28 o
 -11   0  18      330.44      344.45     28.04 o
 -10   0  18      241.05      322.97     19.34 o
  -9   0  18      419.60      485.59     24.32 o
  -8   0  18      130.61      162.83     15.61 o
  -7   0  18     1480.64     1469.46     28.52 o
  -6   0  18       34.34       30.10     12.79 o
  -5   0  18     1679.84     1686.41     24.53 o
  -4   0  18      192.10      271.37     10.54 o
  -3   0  18       19.81       58.47      8.62 o
  -2   0  18      372.74      387.74     10.39 o
  -1   0  18     1958.09     1695.20     33.33 o
   0   0  18     4544.56     4334.42     69.08 o
   1   0  18     3052.38     3027.04     51.00 o
   2   0  18     8786.32     9036.80    120.18 o
   3   0  18     6472.26     6523.86    100.48 o
   4   0  18      148.66      310.43     16.51 o
   5   0  18     2521.56     2562.55     60.89 o
   6   0  18      505.65      617.62     35.87 o
   7   0  18      338.17      381.73     40.71 o
   8   0  18      139.26      181.73     37.63 o
   9   0  18       73.28       28.95     24.29 o
  10   0  18      143.88      148.76     28.14 o
  11   0  18       34.01       39.73     32.57 o
 -12   1  18       58.58       65.17     14.35 o
 -11   1  18      531.06      544.10     16.82 o
 -10   1  18        1.65      -14.31     12.33 o
  -9   1  18      109.43      124.19     12.09 o
  -8   1  18      232.84      247.37     11.72 o
  -7   1  18        8.13       49.17      9.79 o
  -6   1  18      499.84      515.81     14.59 o
  -5   1  18     3600.03     3450.92     29.27 o
  -4   1  18     2097.56     2033.79     19.25 o
  -3   1  18     3632.34     3670.27     31.26 o
  -2   1  18      944.25      928.77     13.81 o
  -1   1  18      738.27      738.44     15.61 o
   0   1  18     2269.46     2397.07     30.07 o
   1   1  18      591.67      728.66     15.92 o
   2   1  18     1060.38     1134.26     19.29 o
   3   1  18       21.72       71.82      9.63 o
   4   1  18     1638.49     1686.75     32.96 o
   5   1  18        8.75       25.56     13.16 o
   6   1  18     1282.87     1229.81     25.71 o
   7   1  18      690.79      693.24     28.13 o
   8   1  18     1157.22     1276.87     28.35 o
   9   1  18     1578.45     1683.78     33.30 o
  10   1  18       32.32       16.98     18.31 o
  11   1  18       74.44       54.66     20.00 o
 -12   2  18        7.24        7.36     14.45 o
 -11   2  18      203.23      227.48     14.70 o
 -10   2  18       14.19       22.85     13.05 o
  -9   2  18      189.87      197.46     13.26 o
  -8   2  18      511.32      555.27     15.11 o
  -7   2  18      320.35      363.01     12.80 o
  -6   2  18      462.20      482.70     12.84 o
  -5   2  18      749.26      724.58     13.13 o
  -4   2  18       16.00       27.05      6.79 o
  -3   2  18     1097.16     1180.19     15.50 o
  -2   2  18      156.51      156.41      9.61 o
  -1   2  18      382.68      394.32     11.54 o
   0   2  18     2137.34     2035.32     26.71 o
   1   2  18     1835.36     1768.56     24.34 o
   2   2  18     1232.89     1216.24     20.05 o
   3   2  18     1363.01     1333.20     23.62 o
   4   2  18      598.84      764.93     19.70 o
   5   2  18      446.27      477.63     22.37 o
   6   2  18     1069.22     1097.17     30.49 o
   7   2  18      117.22      111.26     15.63 o
   8   2  18       47.13       26.07     16.28 o
   9   2  18       10.63       -1.87     17.05 o
  10   2  18       68.42       81.85     22.62 o
  11   2  18      244.99      240.12     27.87 o
 -12   3  18        0.97        7.69     14.72 o
 -11   3  18       18.82       -0.68     14.12 o
 -10   3  18      101.00      119.86     14.04 o
  -9   3  18       82.33       73.35     12.88 o
  -8   3  18       43.51       42.71     12.80 o
  -7   3  18      242.99      249.07     12.44 o
  -6   3  18       23.48       22.17     10.12 o
  -5   3  18      180.75      208.27      9.70 o
  -4   3  18      500.84      547.51     11.99 o
  -3   3  18     2364.31     2327.42     29.56 o
  -2   3  18     1534.94     1485.19     22.06 o
  -1   3  18       17.60       18.09      9.07 o
   0   3  18      958.07      944.17     17.85 o
   1   3  18       85.15      108.52     10.00 o
   2   3  18       52.48       72.00     10.00 o
   3   3  18     1916.08     1834.86     25.92 o
   4   3  18       50.66       81.88     11.84 o
   5   3  18      337.14      390.15     27.06 o
   6   3  18      276.97      309.30     16.57 o
   7   3  18      135.12      150.14     16.53 o
   8   3  18      181.46      195.22     19.60 o
   9   3  18      338.74      359.13     22.49 o
  10   3  18        7.83      -15.46     19.14 o
 -12   4  18       10.35       -1.51     16.40 o
 -11   4  18       28.24       18.58     16.20 o
 -10   4  18       15.05        7.34     15.35 o
  -9   4  18       55.50       37.21     14.75 o
  -8   4  18      265.05      286.15     15.87 o
  -7   4  18       99.49      107.40     13.73 o
  -6   4  18      408.55      390.22     23.68 o
  -5   4  18       80.46       62.49     11.15 o
  -4   4  18        5.47       15.00     10.50 o
  -3   4  18       77.75       81.62     10.00 o
  -2   4  18      381.07      451.47     13.90 o
  -1   4  18       28.11       40.53      9.70 o
   0   4  18      262.66      316.89     11.99 o
   1   4  18      124.98      164.60     10.75 o
   2   4  18      961.21     1067.98     19.60 o
   3   4  18        8.16        7.19     10.07 o
   4   4  18        1.88       21.31     12.24 o
   5   4  18      447.15      466.50     19.02 o
   6   4  18      181.45      149.65     16.18 o
   7   4  18        0.32      -23.94     15.96 o
   8   4  18      174.91      179.33     18.56 o
   9   4  18        8.35       -1.14     18.41 o
  10   4  18        4.66      -15.52     23.63 o
 -11   5  18       16.54       15.79     17.24 o
 -10   5  18       49.35       75.83     16.56 o
  -9   5  18      276.83      271.09     17.27 o
  -8   5  18      109.80      125.24     15.33 o
  -7   5  18       10.85        3.71     14.03 o
  -6   5  18       59.83       51.99     14.24 o
  -5   5  18        3.58       24.69     13.03 o
  -4   5  18      589.29      615.90     26.00 o
  -3   5  18        8.47       36.83     10.17 o
  -2   5  18       22.68       51.04     10.44 o
  -1   5  18      453.44      669.20     16.67 o
   0   5  18       17.02       88.00     12.89 o
   1   5  18      134.19      207.61     11.87 o
   2   5  18        1.49       27.87     11.71 o
   3   5  18        5.87       37.54     12.58 o
   4   5  18       66.24       71.57     13.33 o
   5   5  18      198.99      248.49     16.98 o
   6   5  18      213.14      235.76     17.73 o
   7   5  18       20.47       30.80     17.36 o
   8   5  18       10.65       -7.34     21.22 o
   9   5  18        7.21        9.58     19.29 o
  10   5  18       25.78       22.92     21.11 o
 -11   6  18      308.08      325.16     21.68 o
 -10   6  18      251.25      258.03     19.28 o
  -9   6  18      477.34      491.48     22.09 o
  -8   6  18      156.11      157.93     16.75 o
  -7   6  18      176.07      172.96     17.07 o
  -6   6  18        2.70       45.19     16.54 o
  -5   6  18       29.54       18.07     15.78 o
  -4   6  18       48.90       48.88     13.12 o
  -3   6  18        8.52       42.43     13.42 o
  -2   6  18       51.43       69.64     11.52 o
  -1   6  18       91.93       94.93     11.76 o
   0   6  18      443.40      454.86     14.23 o
   1   6  18      632.08      734.94     18.11 o
   2   6  18      198.18      239.52     15.58 o
   3   6  18      508.45      484.61     16.93 o
   4   6  18      248.18      309.01     17.36 o
   5   6  18      414.20      462.98     19.18 o
   6   6  18      134.65      180.09     18.17 o
   7   6  18      356.54      362.66     23.91 o
   8   6  18       20.64       35.54     20.91 o
   9   6  18      125.62      137.49     22.72 o
 -10   7  18       52.95       32.38     18.74 o
  -9   7  18       37.70       -8.09     18.09 o
  -8   7  18       19.02      -10.89     24.27 o
  -7   7  18      118.69      137.75     18.44 o
  -6   7  18      177.69      155.25     18.82 o
  -5   7  18     1236.90     1137.53     40.87 o
  -4   7  18      690.03      679.75     36.21 o
  -3   7  18     1980.81     1875.26     32.95 o
  -2   7  18      572.30      595.79     19.16 o
  -1   7  18      140.00      175.10     13.37 o
   0   7  18      822.61      864.87     30.83 o
   1   7  18     1155.38     1050.95     23.16 o
   2   7  18       54.97       70.54     14.37 o
   3   7  18        7.88       29.86     14.65 o
   4   7  18       79.26       83.16     18.87 o
   5   7  18      440.05      449.88     25.70 o
   6   7  18       11.86        0.49     19.50 o
   7   7  18     1713.08     1767.49     40.48 o
   8   7  18      283.94      372.94     35.94 o
  -9   8  18      443.47      404.23     37.48 o
  -8   8  18      158.92      135.19     19.60 o
  -7   8  18      462.20      469.20     28.92 o
  -6   8  18      512.36      505.44     35.79 o
  -5   8  18      288.19      254.85     21.29 o
  -4   8  18        2.01       40.16     18.32 o
  -3   8  18       41.52       27.63     15.95 o
  -2   8  18        2.83      -13.85     15.41 o
  -1   8  18       29.77       41.01     15.94 o
   0   8  18     1034.13     1035.61     26.30 o
   1   8  18      921.17     1000.56     24.10 o
   2   8  18     1028.00     1137.83     25.89 o
   3   8  18      560.18      629.15     25.86 o
   4   8  18     1012.64      962.95     31.51 o
   5   8  18      219.37      244.34     22.16 o
   6   8  18      112.58      131.94     22.49 o
   7   8  18      229.93      255.67     24.47 o
  -8   9  18       51.42       -7.71     21.15 o
  -7   9  18       66.33       46.14     25.62 o
  -6   9  18     1070.21      963.31     46.48 o
  -5   9  18      237.50      301.17     23.16 o
  -4   9  18     1548.83     1469.58     89.55 o
  -3   9  18      685.46      713.03     22.57 o
  -2   9  18      816.12      854.69     24.87 o
  -1   9  18      211.69      248.69     23.85 o
   0   9  18      267.15      302.79     24.18 o
   1   9  18      338.92      377.53     25.07 o
   2   9  18        2.65       15.58     17.14 o
   3   9  18        9.57       -0.01     19.95 o
   4   9  18       11.40       -5.14     20.47 o
   5   9  18       66.80       68.87     22.51 o
   6   9  18      377.49      376.86     25.66 o
  -6  10  18      181.87      138.84     23.63 o
  -5  10  18      116.30       68.61     22.83 o
  -4  10  18      242.37      211.72     23.90 o
  -3  10  18       56.35       23.35     21.78 o
  -2  10  18       37.61       28.95     23.76 o
  -1  10  18       93.27      118.49     27.07 o
   0  10  18      556.19      609.16     29.60 o
   1  10  18      586.33      633.48     30.21 o
   2  10  18      980.27     1030.31     36.19 o
   3  10  18      437.12      485.93     50.93 o
   4  10  18      624.31      617.33     30.97 o
  -3  11  18      432.68      494.98     62.93 o
  -2  11  18      612.01      727.27     96.81 o
  -1  11  18      564.57      554.82     45.08 o
   0  11  18      379.09      363.60     29.22 o
   1  11  18      285.26      240.45     28.22 o
 -12   1  19        2.31       20.26     14.51 o
 -11   1  19        1.53       24.47     14.02 o
 -10   1  19       28.38       21.06     13.08 o
  -9   1  19      393.15      368.97     14.06 o
  -8   1  19        3.97      -15.88     10.58 o
  -7   1  19     2092.68     1844.21     23.43 o
  -6   1  19      390.48      360.55     11.19 o
  -5   1  19      953.71      815.61     12.95 o
  -4   1  19      801.85      710.45     11.40 o
  -3   1  19      865.96      761.03     12.19 o
  -2   1  19       36.42       79.98      7.30 o
  -1   1  19        0.65       20.57      8.11 o
   0   1  19      495.63      502.59     13.08 o
   1   1  19      221.20      206.84     10.58 o
   2   1  19      153.45      168.05     10.58 o
   3   1  19     1079.79     1016.33     19.01 o
   4   1  19      104.44      103.25     10.50 o
   5   1  19      413.49      295.30     17.75 o
   6   1  19       87.14       87.45     14.99 o
   7   1  19       82.49       49.05     15.65 o
   8   1  19       13.60        8.85     16.54 o
   9   1  19      216.92      192.90     29.54 o
  10   1  19       60.08       29.64     23.47 o
  11   1  19      151.16      172.36     39.91 o
 -12   2  19       29.72       50.82     14.90 o
 -11   2  19       34.51       28.68     13.99 o
 -10   2  19       49.01       26.75     13.49 o
  -9   2  19       37.26       43.72     12.76 o
  -8   2  19      228.18      213.00     12.97 o
  -7   2  19       36.38       16.56     11.00 o
  -6   2  19        5.94        7.12      9.99 o
  -5   2  19      253.09      274.23     10.04 o
  -4   2  19      705.52      651.12     12.06 o
  -3   2  19     1311.65     1182.39     15.88 o
  -2   2  19      175.48      133.98     10.21 o
  -1   2  19     1109.12      885.10     17.41 o
   0   2  19      906.88      724.67     16.13 o
   1   2  19      914.08      737.04     16.61 o
   2   2  19     1265.52     1108.10     19.65 o
   3   2  19      251.51      248.42     11.52 o
   4   2  19        7.29       17.67     12.07 o
   5   2  19       31.90       24.55     14.14 o
   6   2  19       91.99       99.52     15.49 o
   7   2  19       80.94       67.88     16.22 o
   8   2  19      199.28      132.69     17.60 o
   9   2  19      305.89      293.12     20.10 o
  10   2  19       91.34       78.50     19.76 o
 -12   3  19       10.65        6.41     15.23 o
 -11   3  19      152.10      161.98     15.64 o
 -10   3  19      435.09      431.20     16.49 o
  -9   3  19      839.90      856.86     19.55 o
  -8   3  19      844.16      824.48     18.75 o
  -7   3  19     1265.01     1188.88     20.98 o
  -6   3  19      669.67      648.17     14.91 o
  -5   3  19      448.61      414.83     11.30 o
  -4   3  19       11.00       20.49      8.50 o
  -3   3  19       31.10       33.94      8.98 o
  -2   3  19      741.88      745.74     16.66 o
  -1   3  19       97.99      101.24     10.21 o
   0   3  19     1019.77      906.49     18.06 o
   1   3  19      384.83      364.17     12.66 o
   2   3  19     3638.12     3340.58     40.08 o
   3   3  19     1891.52     1626.86     24.39 o
   4   3  19     1468.19     1319.18     26.20 o
   5   3  19      789.31      660.55     26.08 o
   6   3  19      989.34      874.93     33.41 o
   7   3  19      193.95      145.93     17.25 o
   8   3  19        8.70       -9.01     17.20 o
   9   3  19        1.93      -27.05     18.04 o
  10   3  19      105.48       46.85     19.84 o
 -11   4  19       40.08        3.97     16.64 o
 -10   4  19      374.98      330.49     18.11 o
  -9   4  19       19.60       -5.04     15.22 o
  -8   4  19       10.44        1.37     14.34 o
  -7   4  19       88.02       69.40     13.97 o
  -6   4  19      576.95      595.06     17.84 o
  -5   4  19      182.13      134.50     13.28 o
  -4   4  19     2273.46     2073.53     40.39 o
  -3   4  19     1561.07     1429.53     27.15 o
  -2   4  19     4711.96     4393.48     50.39 o
  -1   4  19      590.45      544.47     14.17 o
   0   4  19     2312.30     2065.49     28.17 o
   1   4  19      475.91      450.98     13.51 o
   2   4  19     2487.52     2272.87     30.34 o
   3   4  19       14.69       -5.00     11.46 o
   4   4  19       16.20        5.28     12.75 o
   5   4  19      227.75      263.71     16.90 o
   6   4  19      322.03      298.93     18.18 o
   7   4  19      630.46      606.75     25.64 o
   8   4  19      320.27      306.33     20.35 o
   9   4  19      457.16      414.82     22.25 o
  10   4  19      137.37      121.84     21.36 o
 -11   5  19       93.11       86.57     18.20 o
 -10   5  19      131.49      112.61     17.68 o
  -9   5  19      626.97      592.75     20.22 o
  -8   5  19      424.98      399.73     18.11 o
  -7   5  19      491.91      465.36     18.69 o
  -6   5  19      998.83      843.56     38.74 o
  -5   5  19     1059.08      954.55     34.86 o
  -4   5  19       42.75       28.15     12.24 o
  -3   5  19      115.67      100.31     13.26 o
  -2   5  19       85.68       66.88     10.93 o
  -1   5  19      217.77      227.63     12.30 o
   0   5  19      424.05      452.48     14.09 o
   1   5  19      291.36      313.42     13.18 o
   2   5  19     2442.88     2307.01     31.25 o
   3   5  19     2597.57     2482.39     38.73 o
   4   5  19     2694.19     2540.15     36.46 o
   5   5  19     2113.10     2065.04     35.02 o
   6   5  19     1823.56     1750.72     33.13 o
   7   5  19      804.12      730.22     33.27 o
   8   5  19      161.78       87.19     20.10 o
   9   5  19       82.54       32.22     20.33 o
 -10   6  19      122.30      103.01     18.81 o
  -9   6  19      141.48      119.70     18.03 o
  -8   6  19       94.39       70.12     16.94 o
  -7   6  19        1.03       11.84     16.29 o
  -6   6  19       53.05       37.95     17.04 o
  -5   6  19     1004.64      874.38     39.89 o
  -4   6  19      765.82      766.05     29.46 o
  -3   6  19     3368.26     3230.97     46.72 o
  -2   6  19     2834.79     2679.11     34.98 o
  -1   6  19      680.47      728.60     17.98 o
   0   6  19      100.39      110.30     12.51 o
   1   6  19     2101.48     2052.38     29.66 o
   2   6  19      367.88      384.40     17.58 o
   3   6  19        2.15       16.98     13.81 o
   4   6  19       15.74      -13.10     15.90 o
   5   6  19      154.05      158.29     17.86 o
   6   6  19       80.04       49.40     18.02 o
   7   6  19      335.97      373.83     22.18 o
   8   6  19      568.42      609.87     32.73 o
   9   6  19      348.78      388.19     25.83 o
 -10   7  19       16.85       -7.24     19.17 o
  -9   7  19      194.37      175.16     22.60 o
  -8   7  19       42.32       38.11     18.13 o
  -7   7  19      232.76      233.38     20.10 o
  -6   7  19      202.79      170.47     20.30 o
  -5   7  19      382.09      331.75     20.55 o
  -4   7  19       43.17       45.61     16.02 o
  -3   7  19       97.04      103.69     15.84 o
  -2   7  19      126.00      110.39     15.84 o
  -1   7  19      111.92      104.32     14.34 o
   0   7  19      747.52      692.43     17.82 o
   1   7  19      427.28      463.45     19.14 o
   2   7  19      400.49      431.57     17.55 o
   3   7  19      464.85      497.00     18.65 o
   4   7  19      178.36      153.44     20.25 o
   5   7  19      142.69      157.71     20.96 o
   6   7  19      170.44      181.96     22.14 o
   7   7  19       12.85       33.39     21.94 o
   8   7  19       21.96       13.14     22.97 o
  -9   8  19        3.03        9.90     20.19 o
  -8   8  19        2.10       -8.79     18.98 o
  -7   8  19       42.74       28.11     20.79 o
  -6   8  19      342.33      399.20     39.06 o
  -5   8  19      112.59       94.57     20.21 o
  -4   8  19       65.09       49.17     26.02 o
  -3   8  19      504.31      512.80     20.51 o
  -2   8  19        4.87       -4.43     16.10 o
  -1   8  19       40.54       39.32     16.34 o
   0   8  19      104.19      121.37     21.07 o
   1   8  19      233.78      250.43     16.81 o
   2   8  19      746.32      731.10     24.50 o
   3   8  19       41.85       51.67     19.70 o
   4   8  19      196.84      227.94     21.69 o
   5   8  19        7.68        5.39     21.36 o
   6   8  19      288.63      267.27     24.12 o
   7   8  19      369.64      355.70     26.66 o
  -7   9  19       37.33        3.29     37.39 o
  -6   9  19      283.68      275.35     24.18 o
  -5   9  19        6.66      -25.73     27.50 o
  -4   9  19      198.66      213.43     22.22 o
  -3   9  19      232.41      232.74     22.13 o
  -2   9  19      274.35      275.72     19.64 o
  -1   9  19       91.73      105.52     23.15 o
   0   9  19       37.25       62.47     23.29 o
   1   9  19      379.55      334.53     25.24 o
   2   9  19       21.82       70.52     18.16 o
   3   9  19      114.29      117.86     21.53 o
   4   9  19        0.61      -10.70     21.52 o
   5   9  19        1.65       -9.02     22.21 o
   6   9  19      110.26      154.08     24.74 o
  -5  10  19       34.63       44.05     23.55 o
  -4  10  19       22.42       44.79     22.84 o
  -3  10  19       34.81       28.52     29.16 o
  -2  10  19       90.42       57.12     24.52 o
  -1  10  19       32.49       29.73     27.29 o
   0  10  19       13.47       24.89     24.47 o
   1  10  19       77.72       90.29     25.29 o
   2  10  19       74.04       81.64     60.22 o
   3  10  19       29.90       18.52     35.81 o
   4  10  19      150.59      200.22     27.39 o
  -1  11  19        5.35       18.62     26.65 o
 -12   0  20        0.75       11.88     30.15 o
 -11   0  20      178.39      237.72     25.32 o
 -10   0  20       36.47       62.12     18.28 o
  -9   0  20     4594.00     4193.23     61.21 o
  -8   0  20     1758.03     1681.69     32.93 o
  -7   0  20      967.67     1022.48     25.30 o
  -6   0  20     1862.06     1846.62     32.21 o
  -5   0  20     2988.53     3120.79     45.29 o
  -4   0  20      235.97      288.53     11.35 o
  -3   0  20     2256.99     2483.76     31.68 o
  -2   0  20      502.89      659.08     14.85 o
  -1   0  20       82.09      173.08     15.02 o
   0   0  20      367.95      304.60     17.09 o
   1   0  20      336.16      331.73     23.55 o
   2   0  20     1906.46     1709.35     35.59 o
   3   0  20    13526.77    13396.06    199.09 o
   4   0  20     2723.46     2796.88     62.52 o
   5   0  20      616.85      643.80     46.43 o
   6   0  20     1303.16     1295.32     68.72 o
   7   0  20      947.15      937.65     63.37 o
   8   0  20      149.64      161.75     25.52 o
   9   0  20      588.71      692.56     42.25 o
  10   0  20      317.63      290.27     32.96 o
 -12   1  20      305.13      320.96     19.57 o
 -11   1  20        9.18        4.87     14.07 o
 -10   1  20      489.61      456.02     16.37 o
  -9   1  20      129.36      147.99     13.08 o
  -8   1  20      166.32      188.16     12.10 o
  -7   1  20        4.33       18.18     10.23 o
  -6   1  20      141.68      133.82     10.17 o
  -5   1  20      109.49      106.34      8.70 o
  -4   1  20      435.51      453.14      9.06 o
  -3   1  20     1525.63     1615.89     16.61 o
  -2   1  20     3399.05     3423.34     34.11 o
  -1   1  20     2878.32     2999.10     34.50 o
   0   1  20     1833.24     1840.54     25.83 o
   1   1  20     2123.06     2268.99     30.07 o
   2   1  20      652.23      682.18     16.80 o
   3   1  20     1026.63     1052.52     20.22 o
   4   1  20      811.83      838.39     21.43 o
   5   1  20      130.85      140.73     15.25 o
   6   1  20      621.50      610.98     34.79 o
   7   1  20      438.46      447.99     19.49 o
   8   1  20      142.13      143.71     23.02 o
   9   1  20      755.42      777.47     42.49 o
  10   1  20      428.18      557.65     55.93 o
 -12   2  20       24.43       22.43     15.44 o
 -11   2  20        3.53       10.74     14.46 o
 -10   2  20      258.80      243.15     15.27 o
  -9   2  20      560.34      535.07     16.50 o
  -8   2  20     1441.82     1378.74     23.25 o
  -7   2  20      482.20      499.41     14.62 o
  -6   2  20      664.78      681.71     15.64 o
  -5   2  20     1378.09     1352.77     18.39 o
  -4   2  20      175.35      213.68      8.70 o
  -3   2  20      192.54      237.02      8.77 o
  -2   2  20     1835.68     1847.13     25.90 o
  -1   2  20        1.94       30.34      9.92 o
   0   2  20      133.46      158.51     10.94 o
   1   2  20      144.29      191.50     11.30 o
   2   2  20     2616.19     2515.30     32.41 o
   3   2  20     2713.33     2750.50     43.00 o
   4   2  20     2600.94     2516.96     40.34 o
   5   2  20     1344.35     1266.04     43.59 o
   6   2  20     1736.35     1711.86     39.09 o
   7   2  20      370.78      362.90     35.80 o
   8   2  20      369.77      337.61     19.79 o
   9   2  20       20.91       -0.20     18.71 o
  10   2  20      549.59      632.94     46.55 o
 -12   3  20       32.05        4.74     16.32 o
 -11   3  20        7.72        3.44     15.14 o
 -10   3  20      440.84      407.23     16.86 o
  -9   3  20      118.70      137.57     14.28 o
  -8   3  20        0.86       14.29     12.53 o
  -7   3  20        5.02       22.64     11.85 o
  -6   3  20      107.59      117.71     11.59 o
  -5   3  20      351.89      346.50     12.70 o
  -4   3  20     1766.98     1689.55     24.02 o
  -3   3  20      956.14      890.22     16.93 o
  -2   3  20     3668.61     3522.77     41.98 o
  -1   3  20     1449.96     1404.58     23.05 o
   0   3  20      420.17      418.62     13.30 o
   1   3  20      698.14      694.02     17.02 o
   2   3  20     1695.67     1691.51     25.34 o
   3   3  20      128.60      153.99     11.58 o
   4   3  20       57.35      116.59     15.57 o
   5   3  20        3.19       13.84     14.99 o
   6   3  20      146.00      144.40     16.85 o
   7   3  20       15.29       38.19     17.06 o
   8   3  20       56.78       90.90     27.24 o
   9   3  20      162.39      143.67     28.74 o
  10   3  20      173.27      184.24     25.33 o
 -11   4  20       10.14       -8.99     17.29 o
 -10   4  20       18.07       13.26     16.55 o
  -9   4  20        0.46       -8.97     15.61 o
  -8   4  20       59.53       77.40     15.36 o
  -7   4  20      130.05       95.45     14.85 o
  -6   4  20       10.15        0.25     13.45 o
  -5   4  20      380.26      367.83     26.02 o
  -4   4  20       17.00       21.36     11.85 o
  -3   4  20      169.31      170.14     12.24 o
  -2   4  20       94.75      118.87     11.13 o
  -1   4  20      649.96      696.32     17.27 o
   0   4  20       13.55        8.41     10.75 o
   1   4  20        9.32       28.42     11.04 o
   2   4  20      217.86      261.68     12.88 o
   3   4  20       45.86       83.82     14.25 o
   4   4  20       30.07       51.66     15.12 o
   5   4  20      158.34      155.08     16.81 o
   6   4  20       19.12        3.88     16.52 o
   7   4  20      207.74      180.47     28.72 o
   8   4  20        3.65      -25.94     18.71 o
   9   4  20       32.04        0.69     20.00 o
 -11   5  20       14.98        5.23     18.18 o
 -10   5  20       54.26       23.14     17.50 o
  -9   5  20       17.97       38.67     16.74 o
  -8   5  20        9.32       22.94     15.82 o
  -7   5  20       76.14      101.88     15.64 o
  -6   5  20       36.01       37.14     15.29 o
  -5   5  20        1.43       -0.28     15.50 o
  -4   5  20       47.48       83.10     13.07 o
  -3   5  20      325.11      384.25     16.45 o
  -2   5  20      130.02      162.40     12.13 o
  -1   5  20     1382.50     1301.18     22.78 o
   0   5  20      222.89      287.39     15.63 o
   1   5  20     2170.01     1940.60     28.51 o
   2   5  20       57.59       62.63     12.09 o
   3   5  20      268.53      273.12     16.61 o
   4   5  20       72.66       82.11     17.95 o
   5   5  20        3.35        4.02     16.88 o
   6   5  20        0.45      -10.30     17.44 o
   7   5  20       26.38      -11.15     18.67 o
   8   5  20        9.05      -10.97     19.64 o
   9   5  20       76.78       65.88     22.36 o
 -10   6  20       26.70       22.11     19.88 o
  -9   6  20      127.33      124.49     20.26 o
  -8   6  20       98.42      127.89     17.78 o
  -7   6  20       43.55       66.22     16.36 o
  -6   6  20       38.59       38.65     17.68 o
  -5   6  20        3.80       23.75     16.93 o
  -4   6  20      184.93      241.86     18.08 o
  -3   6  20       19.39       91.32     15.01 o
  -2   6  20      211.59      304.43     19.54 o
  -1   6  20       10.73       35.49     12.47 o
   0   6  20       30.81       30.02     12.52 o
   1   6  20       86.38       94.32     13.06 o
   2   6  20      221.48      251.93     17.13 o
   3   6  20      338.19      378.33     17.09 o
   4   6  20      496.61      490.37     28.18 o
   5   6  20       58.35       79.23     18.11 o
   6   6  20       76.44       79.51     19.04 o
   7   6  20        3.06       37.33     21.54 o
   8   6  20       93.72       69.44     22.89 o
  -9   7  20        0.91       13.85     19.15 o
  -8   7  20       20.51       15.27     24.20 o
  -7   7  20       98.59      100.10     19.04 o
  -6   7  20       37.42       28.62     19.17 o
  -5   7  20       23.78       13.81     18.45 o
  -4   7  20      366.27      380.92     20.85 o
  -3   7  20      619.24      640.97     20.90 o
  -2   7  20     1503.42     1394.27     29.89 o
  -1   7  20      716.66      776.52     22.42 o
   0   7  20       79.78      136.87     14.98 o
   1   7  20       93.35      168.28     18.52 o
   2   7  20      464.49      491.03     18.64 o
   3   7  20      129.53      156.54     18.73 o
   4   7  20       94.39       80.74     20.45 o
   5   7  20        6.38       -0.91     20.63 o
   6   7  20       13.98       30.58     21.87 o
   7   7  20       97.93       87.74     23.13 o
  -8   8  20       76.88       94.61     20.32 o
  -7   8  20      177.94      159.70     34.65 o
  -6   8  20       23.44       59.60     21.07 o
  -5   8  20      184.41      185.02     30.57 o
  -4   8  20      144.51      144.27     20.90 o
  -3   8  20       10.52       21.86     17.10 o
  -2   8  20        9.62       12.49     16.89 o
  -1   8  20       35.23       23.60     16.96 o
   0   8  20       12.57       22.76     21.51 o
   1   8  20      214.21      242.26     17.42 o
   2   8  20      472.49      513.09     20.18 o
   3   8  20      658.09      676.42     25.91 o
   4   8  20      353.12      364.83     23.72 o
   5   8  20      746.78      652.23     27.80 o
   6   8  20       26.30       38.92     22.99 o
  -7   9  20       12.39        2.29     23.00 o
  -6   9  20       49.64       28.89     28.75 o
  -5   9  20      244.54      220.24     35.90 o
  -4   9  20       35.22       46.07     21.84 o
  -3   9  20      734.38      733.55     34.81 o
  -2   9  20     1172.32     1148.71     30.21 o
  -1   9  20     1282.26     1294.91     39.25 o
   0   9  20      734.09      823.05     34.77 o
   1   9  20      148.12      163.94     24.36 o
   2   9  20      771.33      715.22     28.40 o
   3   9  20      197.61      206.21     24.56 o
   4   9  20        4.72        0.87     22.72 o
   5   9  20       96.71      111.47     24.40 o
  -5  10  20      192.45      213.10     25.27 o
  -4  10  20      106.67       98.61     24.66 o
  -3  10  20        3.58       -5.80     30.37 o
  -2  10  20        5.69      -39.77     27.52 o
  -1  10  20        5.30       -2.48     30.15 o
   0  10  20      171.63      184.09     26.55 o
   1  10  20       54.14       87.30     25.39 o
   2  10  20      218.46      267.16     39.71 o
   3  10  20      132.14      138.13     43.45 o
 -12   1  21       52.50       44.97     15.69 o
 -11   1  21       21.14       13.33     14.81 o
 -10   1  21      377.56      330.82     15.96 o
  -9   1  21        2.52        5.99     12.58 o
  -8   1  21      236.71      216.31     12.71 o
  -7   1  21       94.66       68.74     10.83 o
  -6   1  21       96.67       70.32     10.09 o
  -5   1  21       65.66       58.31      9.26 o
  -4   1  21        3.92        9.28      7.02 o
  -3   1  21      109.20      120.13      7.42 o
  -2   1  21        1.26       43.68      7.66 o
  -1   1  21        5.24       44.03     10.14 o
   0   1  21        0.24       14.88     10.04 o
   1   1  21       76.59       93.96     10.86 o
   2   1  21      147.24      133.04     11.40 o
   3   1  21      129.89      134.73     11.55 o
   4   1  21      170.83      180.91     18.04 o
   5   1  21        4.71       -8.28     14.88 o
   6   1  21      126.15      107.46     18.29 o
   7   1  21      532.34      501.12     27.83 o
   8   1  21      113.93       71.42     26.07 o
   9   1  21      151.69       95.82     20.35 o
  10   1  21       24.56      -36.38     26.29 o
 -12   2  21       59.40       35.47     17.59 o
 -11   2  21       61.90       57.72     15.20 o
 -10   2  21        2.94       -7.85     14.12 o
  -9   2  21       37.11       21.96     13.55 o
  -8   2  21        4.78       24.97     12.79 o
  -7   2  21        0.22        6.98     11.76 o
  -6   2  21        4.94        9.14     10.94 o
  -5   2  21      462.24      501.92     13.39 o
  -4   2  21       76.69       96.85      8.21 o
  -3   2  21      393.68      396.29     10.79 o
  -2   2  21      929.05      841.20     19.85 o
  -1   2  21     1735.46     1506.55     23.55 o
   0   2  21     1708.64     1391.95     22.53 o
   1   2  21     1743.11     1475.42     23.34 o
   2   2  21      214.72      162.10     11.60 o
   3   2  21      370.17      341.34     13.15 o
   4   2  21       49.53       50.39     16.95 o
   5   2  21       51.35       25.43     20.67 o
   6   2  21      150.92      159.17     17.16 o
   7   2  21      172.43      158.65     22.19 o
   8   2  21       59.47       37.69     18.53 o
   9   2  21       24.63        9.89     19.57 o
  10   2  21       70.38       35.55     20.98 o
 -11   3  21       31.67       -0.29     15.61 o
 -10   3  21        1.81       -0.41     14.59 o
  -9   3  21      261.80      267.39     15.36 o
  -8   3  21     1004.63      940.32     20.47 o
  -7   3  21     1044.05      970.08     19.81 o
  -6   3  21      887.66      833.79     17.78 o
  -5   3  21     1495.18     1338.40     20.81 o
  -4   3  21     2480.49     2226.75     31.58 o
  -3   3  21      608.17      576.34     13.75 o
  -2   3  21      929.64      868.19     18.68 o
  -1   3  21        5.39       10.86     10.48 o
   0   3  21       43.05       68.28     11.07 o
   1   3  21     1026.40     1008.51     20.15 o
   2   3  21      363.94      433.28     14.04 o
   3   3  21     2748.14     2524.53     39.06 o
   4   3  21     1761.29     1520.80     37.85 o
   5   3  21     1997.40     1723.14     33.62 o
   6   3  21      426.01      362.63     31.74 o
   7   3  21     1130.54      977.03     34.29 o
   8   3  21      711.24      654.75     51.72 o
   9   3  21      209.11      186.22     25.37 o
 -11   4  21       63.83       58.06     18.18 o
 -10   4  21       12.40       -8.65     17.27 o
  -9   4  21      149.63      126.93     20.57 o
  -8   4  21       39.15       33.21     15.81 o
  -7   4  21       31.59        6.87     14.58 o
  -6   4  21      131.41       95.67     14.52 o
  -5   4  21      205.51      230.40     16.85 o
  -4   4  21      122.37       95.16     12.98 o
  -3   4  21      528.82      576.71     19.24 o
  -2   4  21     1262.64     1202.33     21.79 o
  -1   4  21     4226.67     3927.30     46.69 o
   0   4  21     2453.00     2242.91     33.38 o
   1   4  21     1470.27     1347.46     23.25 o
   2   4  21      107.66       98.19     12.07 o
   3   4  21      682.40      657.02     19.76 o
   4   4  21      342.20      269.36     19.24 o
   5   4  21       69.92       39.86     25.64 o
   6   4  21       63.79       48.62     17.80 o
   7   4  21      148.55      115.02     19.28 o
   8   4  21      324.37      357.05     32.87 o
   9   4  21       75.28       28.66     20.72 o
 -10   5  21       59.07       42.01     18.48 o
  -9   5  21      260.83      272.59     22.80 o
  -8   5  21      226.62      214.73     17.91 o
  -7   5  21      394.50      360.22     18.00 o
  -6   5  21      212.44      220.67     25.63 o
  -5   5  21      971.79      901.91     29.52 o
  -4   5  21      695.96      676.03     21.17 o
  -3   5  21      672.85      632.11     26.73 o
  -2   5  21      401.59      361.08     14.44 o
  -1   5  21      630.46      548.23     15.71 o
   0   5  21       38.21       57.76     12.19 o
   1   5  21       17.58       48.46     12.42 o
   2   5  21      712.38      740.77     20.99 o
   3   5  21     1264.79     1218.51     27.56 o
   4   5  21     1018.48      913.26     27.51 o
   5   5  21      597.54      555.40     26.10 o
   6   5  21      367.27      309.72     31.33 o
   7   5  21      187.54      134.83     20.54 o
   8   5  21       72.85       35.01     24.48 o
   9   5  21       67.28       41.77     23.35 o
 -10   6  21      290.91      260.89     31.28 o
  -9   6  21      133.17       96.03     19.18 o
  -8   6  21      565.41      520.48     30.97 o
  -7   6  21       61.28       52.45     16.93 o
  -6   6  21        0.02      -10.55     19.30 o
  -5   6  21       50.59       33.31     17.70 o
  -4   6  21      195.30      197.19     18.29 o
  -3   6  21      932.28      935.82     25.11 o
  -2   6  21      462.18      457.94     18.73 o
  -1   6  21     2661.19     2598.92     35.18 o
   0   6  21      956.34      963.39     21.91 o
   1   6  21      517.58      585.15     20.16 o
   2   6  21      286.34      297.04     22.73 o
   3   6  21      488.00      562.54     19.29 o
   4   6  21      189.83      180.68     20.91 o
   5   6  21      107.81       67.41     18.70 o
   6   6  21      136.73      108.84     20.05 o
   7   6  21      173.82      155.02     23.62 o
   8   6  21      526.36      556.17     35.00 o
  -9   7  21      247.52      233.68     21.17 o
  -8   7  21      352.91      349.71     21.02 o
  -7   7  21      259.21      232.87     21.85 o
  -6   7  21      426.77      378.08     40.00 o
  -5   7  21      190.54      193.83     20.67 o
  -4   7  21      361.53      345.85     21.29 o
  -3   7  21        6.94        3.44     16.25 o
  -2   7  21      384.53      373.09     19.27 o
  -1   7  21      145.02      163.43     17.19 o
   0   7  21      233.25      272.48     15.81 o
   1   7  21       36.03       48.03     16.96 o
   2   7  21      552.77      546.02     20.01 o
   3   7  21      535.91      582.54     27.16 o
   4   7  21      438.28      479.33     31.50 o
   5   7  21      322.14      389.32     24.55 o
   6   7  21      426.58      390.66     27.61 o
   7   7  21      231.40      239.82     25.44 o
  -8   8  21       41.44       36.40     20.66 o
  -7   8  21        5.22      -22.03     20.12 o
  -6   8  21      228.78      208.97     22.69 o
  -5   8  21        0.13       -6.41     20.75 o
  -4   8  21        4.84       22.63     20.33 o
  -3   8  21      412.37      395.62     27.73 o
  -2   8  21      467.44      492.56     21.52 o
  -1   8  21      315.76      324.52     21.91 o
   0   8  21      899.23      938.41     33.85 o
   1   8  21      452.12      464.32     25.00 o
   2   8  21      113.61       92.38     17.80 o
   3   8  21       68.13       31.43     21.04 o
   4   8  21       82.69       95.54     22.72 o
   5   8  21       67.01       55.22     23.48 o
   6   8  21      111.33      111.42     34.68 o
  -6   9  21       99.62       71.04     23.55 o
  -5   9  21        0.94       -9.18     22.78 o
  -4   9  21        5.01       -2.90     21.97 o
  -3   9  21        2.35       29.02     26.25 o
  -2   9  21       14.02       55.10     24.54 o
  -1   9  21      152.36      259.21     29.05 o
   0   9  21       18.51       48.46     24.85 o
   1   9  21       41.73       90.40     25.50 o
   2   9  21       16.78       26.42     34.45 o
   3   9  21       19.01       39.50     24.04 o
   4   9  21      118.59      133.63     27.50 o
  -4  10  21        5.68        4.49     23.59 o
  -3  10  21        2.24       41.46     34.99 o
  -2  10  21       70.32       65.73     36.46 o
  -1  10  21        6.72       14.65     25.62 o
   0  10  21       36.68       44.56     26.00 o
   1  10  21        0.64       -5.25     26.00 o
   2  10  21       70.79       51.58     38.17 o
 -11   0  22        2.61        6.09     25.46 o
 -10   0  22        1.12       15.10     19.08 o
  -9   0  22       21.22       13.63     17.80 o
  -8   0  22     1239.89     1229.30     32.31 o
  -7   0  22      551.32      557.29     19.95 o
  -6   0  22      748.96      758.73     22.12 o
  -5   0  22     1730.53     1729.06     31.44 o
  -4   0  22     2422.96     2539.92     33.20 o
  -3   0  22      635.20      660.05     16.00 o
  -2   0  22     2599.21     2746.10     34.34 o
  -1   0  22       20.11       55.23     11.88 o
   0   0  22      571.90      666.16     24.00 o
   1   0  22      247.18      285.20     17.85 o
   2   0  22      684.70      705.03     23.21 o
   3   0  22       17.00       69.87     16.51 o
   4   0  22     4875.48     4805.10    111.97 o
   5   0  22      736.44      695.20     83.62 o
   6   0  22      777.55      705.36     84.06 o
   7   0  22     1064.90     1087.71    109.14 o
   8   0  22      638.75      640.45     66.01 o
   9   0  22       38.72        7.18     41.59 o
  10   0  22      120.46       63.21     55.67 o
 -11   1  22      112.27      136.51     15.99 o
 -10   1  22        9.06       31.75     14.58 o
  -9   1  22      174.04      128.47     13.70 o
  -8   1  22      149.59      168.25     12.63 o
  -7   1  22      494.89      479.68     13.66 o
  -6   1  22       52.48       58.71     10.33 o
  -5   1  22        0.33       -4.69      9.35 o
  -4   1  22      798.98      761.96     12.75 o
  -3   1  22     1136.09     1070.42     14.27 o
  -2   1  22     2418.12     2445.53     26.11 o
  -1   1  22     2573.15     2421.11     31.83 o
   0   1  22     2498.93     2585.11     33.30 o
   1   1  22     5072.17     5294.86     59.95 o
   2   1  22       81.23       65.14     11.40 o
   3   1  22       33.05       60.36     11.50 o
   4   1  22      395.81      474.56     22.11 o
   5   1  22      264.01      340.98     36.36 o
   6   1  22       16.11       -9.24     25.42 o
   7   1  22        4.52      -26.43     17.62 o
   8   1  22      723.63      730.05     56.02 o
   9   1  22      430.14      416.53     40.22 o
 -11   2  22        4.93       -9.63     15.38 o
 -10   2  22        1.32        2.88     14.76 o
  -9   2  22      209.83      213.80     15.12 o
  -8   2  22      276.35      303.09     14.75 o
  -7   2  22      819.34      837.89     18.85 o
  -6   2  22     1088.32     1129.15     20.60 o
  -5   2  22      371.70      444.13     13.22 o
  -4   2  22     1416.90     1438.20     21.41 o
  -3   2  22       66.32       73.67     10.24 o
  -2   2  22      872.43      819.20     18.23 o
  -1   2  22      100.38      130.96     11.54 o
   0   2  22        5.28       39.86     11.00 o
   1   2  22       31.76      117.64     12.60 o
   2   2  22      229.63      271.05     13.01 o
   3   2  22      301.77      308.76     15.52 o
   4   2  22      632.78      690.97     24.77 o
   5   2  22     1373.49     1320.05     77.70 o
   6   2  22      553.80      570.59     39.22 o
   7   2  22     1004.98      917.23     56.63 o
   8   2  22       70.63       37.15     20.46 o
   9   2  22      247.96      249.10     27.15 o
 -11   3  22       12.63      -20.64     15.91 o
 -10   3  22       90.66       79.32     15.66 o
  -9   3  22        2.24        2.43     14.25 o
  -8   3  22      151.83      167.91     14.20 o
  -7   3  22        6.46       28.95     12.64 o
  -6   3  22        0.45       -1.68     11.63 o
  -5   3  22       34.15       28.96     13.24 o
  -4   3  22       47.83      104.10     12.73 o
  -3   3  22      493.30      570.43     14.18 o
  -2   3  22      373.86      429.32     14.11 o
  -1   3  22      420.79      467.12     14.51 o
   0   3  22       71.42      117.65     12.18 o
   1   3  22     1746.61     1739.81     26.76 o
   2   3  22       12.66       42.73     11.77 o
   3   3  22     1182.44     1186.87     27.84 o
   4   3  22      385.55      379.88     22.05 o
   5   3  22      172.49      156.99     24.84 o
   6   3  22       30.80        6.03     17.47 o
   7   3  22       92.96       71.88     18.92 o
   8   3  22       81.34       56.95     20.74 o
   9   3  22      677.06      741.32     63.28 o
 -11   4  22        4.77        6.43     18.39 o
 -10   4  22       23.30       24.51     17.75 o
  -9   4  22        0.06        1.27     16.92 o
  -8   4  22      366.92      325.43     18.38 o
  -7   4  22        8.20      -13.50     14.91 o
  -6   4  22        5.93       17.58     14.58 o
  -5   4  22        6.62       10.83     15.88 o
  -4   4  22       21.13       15.15     13.01 o
  -3   4  22        6.05       -4.82     12.64 o
  -2   4  22        2.49       29.47     11.72 o
  -1   4  22      158.34      213.71     13.11 o
   0   4  22      338.76      399.68     14.83 o
   1   4  22      308.83      302.45     14.13 o
   2   4  22     1251.45     1192.37     28.52 o
   3   4  22        3.87       31.71     14.94 o
   4   4  22      200.69      247.82     19.84 o
   5   4  22      118.80      118.38     17.90 o
   6   4  22       77.66       46.85     20.89 o
   7   4  22       75.42       31.68     19.05 o
   8   4  22        7.49      -23.24     20.01 o
   9   4  22       40.83        4.69     21.39 o
 -10   5  22       28.55        8.53     18.64 o
  -9   5  22       11.36       17.73     17.96 o
  -8   5  22       20.31        9.31     19.38 o
  -7   5  22        2.19       -5.25     16.18 o
  -6   5  22        9.89       27.96     16.14 o
  -5   5  22      144.75      145.84     17.86 o
  -4   5  22       98.17       92.96     17.02 o
  -3   5  22       46.91       61.55     15.14 o
  -2   5  22        2.55        5.60     14.47 o
  -1   5  22       10.47       10.75     12.41 o
   0   5  22        0.66       62.27     12.59 o
   1   5  22      170.31      145.36     13.71 o
   2   5  22        0.24       24.19     15.50 o
   3   5  22       44.78       74.99     16.42 o
   4   5  22        1.68       -8.92     18.66 o
   5   5  22      167.05      133.49     22.26 o
   6   5  22        0.18      -27.48     18.92 o
   7   5  22        0.80      -27.61     20.07 o
   8   5  22       70.50       32.21     21.44 o
  -9   6  22       15.97        5.76     19.03 o
  -8   6  22      120.98      119.61     18.85 o
  -7   6  22       82.26       82.17     17.78 o
  -6   6  22      203.00      226.89     35.07 o
  -5   6  22      215.53      233.18     19.85 o
  -4   6  22        7.63       34.34     17.86 o
  -3   6  22      223.79      296.18     17.82 o
  -2   6  22       80.40      117.79     16.26 o
  -1   6  22      692.73      824.62     23.83 o
   0   6  22        6.94       33.82     13.47 o
   1   6  22        0.32        0.73     16.13 o
   2   6  22       10.80       12.71     16.40 o
   3   6  22      392.44      411.31     22.54 o
   4   6  22      135.90      128.70     22.37 o
   5   6  22      152.40      140.72     20.19 o
   6   6  22      445.44      514.38     35.78 o
   7   6  22       36.01       22.58     23.34 o
  -8   7  22        1.08        0.15     19.54 o
  -7   7  22      410.91      337.37     35.89 o
  -6   7  22       14.54       25.10     20.20 o
  -5   7  22       26.83       39.56     19.98 o
  -4   7  22       12.57      -11.05     19.24 o
  -3   7  22      766.14      833.86     27.62 o
  -2   7  22      132.99      164.28     18.00 o
  -1   7  22      457.76      530.13     21.10 o
   0   7  22     1380.88     1429.52     39.20 o
   1   7  22      284.26      339.61     20.10 o
   2   7  22      374.76      426.78     19.44 o
   3   7  22      192.97      256.44     22.52 o
   4   7  22        5.04       14.34     21.49 o
   5   7  22      638.65      637.69     37.90 o
   6   7  22        0.07       12.11     23.41 o
  -7   8  22      118.55      118.54     21.98 o
  -6   8  22      688.63      641.70     38.54 o
  -5   8  22      318.13      344.22     24.18 o
  -4   8  22      367.82      387.86     24.22 o
  -3   8  22      157.04      246.16     26.43 o
  -2   8  22      113.28      116.34     19.16 o
  -1   8  22      189.58      237.77     26.61 o
   0   8  22       11.88       78.35     23.57 o
   1   8  22       56.20       23.89     20.62 o
   2   8  22       18.43      -18.40     17.92 o
   3   8  22      730.97      712.57     27.74 o
   4   8  22      298.47      292.23     25.00 o
   5   8  22      269.51      314.86     27.51 o
  -6   9  22      221.64      201.26     24.84 o
  -5   9  22        2.44      -34.14     22.76 o
  -4   9  22       10.49       21.42     22.70 o
  -3   9  22      184.89      232.84     24.66 o
  -2   9  22      178.93      206.24     26.63 o
  -1   9  22      639.22      702.08     34.33 o
   0   9  22     1415.66     1401.96     42.50 o
   1   9  22      838.78      845.10     34.14 o
   2   9  22      624.72      624.88     50.31 o
   3   9  22      218.29      232.29     29.27 o
   4   9  22      527.78      474.32     29.63 o
  -2  10  22       64.18       82.41     37.68 o
  -1  10  22       79.40       67.89     27.13 o
   0  10  22       38.94       24.94     27.07 o
   1  10  22       10.10       21.19     27.08 o
 -11   1  23       33.82       43.68     15.98 o
 -10   1  23      182.02      195.14     16.07 o
  -9   1  23      233.34      174.28     15.00 o
  -8   1  23      108.73       90.01     13.52 o
  -7   1  23      169.79      174.69     13.21 o
  -6   1  23       66.01       60.82     11.68 o
  -5   1  23       12.18        0.54     10.67 o
  -4   1  23       80.40       86.96      9.39 o
  -3   1  23       11.40       13.01      7.81 o
  -2   1  23       88.99      111.83      9.71 o
  -1   1  23       12.45       40.78     11.29 o
   0   1  23       14.42       65.88     11.22 o
   1   1  23       63.98      133.94     12.10 o
   2   1  23      546.66      512.09     15.18 o
   3   1  23        3.27        6.67     13.87 o
   4   1  23      287.57      255.99     20.95 o
   5   1  23      381.48      336.67     25.68 o
   6   1  23      409.34      318.23     32.63 o
   7   1  23        3.07      -33.82     22.54 o
   8   1  23      398.23      362.50     39.18 o
   9   1  23       80.01       30.58     29.17 o
 -11   2  23      286.49      306.70     17.74 o
 -10   2  23      686.10      632.97     19.17 o
  -9   2  23       75.02       80.18     14.80 o
  -8   2  23        5.10       14.98     13.48 o
  -7   2  23       30.23       21.84     12.93 o
  -6   2  23      156.23      146.93     12.47 o
  -5   2  23       39.09       41.20     10.95 o
  -4   2  23      450.99      451.78     13.60 o
  -3   2  23      164.00      183.92     11.59 o
  -2   2  23      353.16      348.64     13.78 o
  -1   2  23      337.09      341.84     13.69 o
   0   2  23      374.30      367.03     13.90 o
   1   2  23     1032.53      892.01     19.97 o
   2   2  23     1586.52     1438.47     24.38 o
   3   2  23      387.30      362.96     17.06 o
   4   2  23      160.95      126.46     19.60 o
   5   2  23       25.69       28.49     20.24 o
   6   2  23       34.51       -8.48     18.57 o
   7   2  23        0.02      -28.42     23.48 o
   8   2  23      179.86      128.71     31.02 o
   9   2  23      107.12       66.41     28.96 o
 -11   3  23       32.71        3.56     16.56 o
 -10   3  23       17.40        4.10     15.64 o
  -9   3  23      204.31      165.71     15.58 o
  -8   3  23        9.67       33.61     13.75 o
  -7   3  23      198.84      210.62     16.57 o
  -6   3  23      856.45      765.32     20.48 o
  -5   3  23      442.12      411.13     16.59 o
  -4   3  23     2306.25     2118.25     32.70 o
  -3   3  23     1014.00      924.21     30.25 o
  -2   3  23     1137.81      995.60     20.86 o
  -1   3  23      158.38      114.38     12.43 o
   0   3  23      943.89      844.06     20.09 o
   1   3  23       67.82       68.34     12.34 o
   2   3  23       19.24       20.12     12.30 o
   3   3  23       33.62       40.01     15.06 o
   4   3  23      144.93      146.73     33.77 o
   5   3  23      518.03      480.92     44.51 o
   6   3  23      578.75      512.96     50.78 o
   7   3  23      319.39      285.99     40.12 o
   8   3  23      628.45      582.59     61.03 o
   9   3  23      607.73      560.01     48.21 o
 -10   4  23      388.49      349.53     20.59 o
  -9   4  23       44.08       69.24     17.78 o
  -8   4  23      414.89      426.64     19.70 o
  -7   4  23      119.73       97.20     16.28 o
  -6   4  23      398.35      345.60     17.19 o
  -5   4  23       32.28       39.02     15.43 o
  -4   4  23        3.87      -13.38     16.15 o
  -3   4  23     1026.48      995.46     27.80 o
  -2   4  23      577.48      584.97     16.59 o
  -1   4  23     1553.13     1397.58     24.47 o
   0   4  23      639.80      631.84     17.27 o
   1   4  23     3578.85     3263.96     41.43 o
   2   4  23     1388.34     1244.91     27.95 o
   3   4  23      873.69      883.04     28.75 o
   4   4  23      516.91      471.82     31.14 o
   5   4  23      590.00      523.35     39.94 o
   6   4  23       51.09       23.32     23.88 o
   7   4  23       53.81       -3.17     19.85 o
   8   4  23       96.16       73.46     23.72 o
 -10   5  23       14.28       14.11     19.44 o
  -9   5  23      102.10       77.40     20.31 o
  -8   5  23      249.71      232.92     19.36 o
  -7   5  23      304.62      293.33     18.76 o
  -6   5  23     1234.39     1164.84     33.39 o
  -5   5  23     1392.21     1338.81     57.40 o
  -4   5  23     1530.30     1436.88     31.62 o
  -3   5  23      355.00      343.79     16.52 o
  -2   5  23      684.45      656.93     20.81 o
  -1   5  23       61.25       55.10     13.33 o
   0   5  23      182.63      179.05     19.45 o
   1   5  23        3.56       14.96     14.32 o
   2   5  23       12.63       37.72     16.12 o
   3   5  23      355.02      364.54     24.13 o
   4   5  23      547.72      563.11     24.56 o
   5   5  23      448.16      461.15     32.34 o
   6   5  23      673.13      686.65     39.04 o
   7   5  23      351.42      351.85     37.45 o
   8   5  23       80.64       20.29     25.48 o
  -9   6  23       60.06       37.48     19.77 o
  -8   6  23       43.35       39.17     19.14 o
  -7   6  23      348.42      259.98     19.67 o
  -6   6  23        5.37        8.85     18.07 o
  -5   6  23       44.13       49.20     20.63 o
  -4   6  23      159.81      150.03     19.96 o
  -3   6  23      261.45      281.74     18.53 o
  -2   6  23     1116.66     1060.88     27.32 o
  -1   6  23       14.01       20.43     16.22 o
   0   6  23      647.26      706.11     19.06 o
   1   6  23     1353.58     1237.64     29.30 o
   2   6  23      832.90      795.94     24.77 o
   3   6  23      770.15      782.86     29.66 o
   4   6  23      604.15      564.87     26.02 o
   5   6  23      342.07      283.34     42.84 o
   6   6  23       41.59        7.70     28.45 o
   7   6  23       21.69       11.65     24.12 o
  -8   7  23      101.70       67.13     20.65 o
  -7   7  23       99.65      114.46     20.93 o
  -6   7  23      653.80      649.22     41.63 o
  -5   7  23      438.85      479.99     24.54 o
  -4   7  23      127.76      127.65     21.04 o
  -3   7  23      129.94      179.54     22.38 o
  -2   7  23      482.79      531.85     21.84 o
  -1   7  23      398.72      389.26     20.49 o
   0   7  23      349.13      334.15     25.11 o
   1   7  23      124.93      115.46     19.02 o
   2   7  23      112.49      109.53     17.94 o
   3   7  23       48.72       43.04     21.52 o
   4   7  23      127.28      130.99     23.13 o
   5   7  23      504.64      496.36     27.34 o
   6   7  23      927.85     1028.56     65.26 o
  -7   8  23      190.73      134.22     22.41 o
  -6   8  23      100.93      122.28     27.43 o
  -5   8  23      275.68      287.37     24.37 o
  -4   8  23       17.52       49.29     22.15 o
  -3   8  23       20.00       60.33     33.20 o
  -2   8  23      180.25      161.76     20.52 o
  -1   8  23       73.85       86.10     24.30 o
   0   8  23        3.01       13.75     23.97 o
   1   8  23      248.17      300.38     26.60 o
   2   8  23        3.88      -32.65     21.77 o
   3   8  23        5.43       12.08     22.87 o
   4   8  23      139.44      110.38     24.56 o
   5   8  23       70.07       50.76     25.23 o
  -5   9  23        0.17      -12.10     23.86 o
  -4   9  23       10.92       -0.56     23.16 o
  -3   9  23        5.44       52.61     39.83 o
  -2   9  23        1.17       63.96     49.55 o
  -1   9  23      243.12      297.21     32.79 o
   0   9  23        7.91       67.54     26.34 o
   1   9  23        0.59        4.90     26.41 o
   2   9  23        1.20      -40.04     37.09 o
   3   9  23       22.98       -6.61     37.25 o
 -11   0  24      835.14      713.09     31.32 o
 -10   0  24       74.75       94.21     28.61 o
  -9   0  24        0.22      -11.99     21.74 o
  -8   0  24        2.87       -7.15     18.47 o
  -7   0  24      534.40      528.21     20.60 o
  -6   0  24     1258.03     1253.81     27.79 o
  -5   0  24      623.52      703.66     20.60 o
  -4   0  24     1204.66     1227.82     25.73 o
  -3   0  24      465.50      548.00     14.57 o
  -2   0  24     1779.98     1846.48     29.41 o
  -1   0  24      275.35      272.94     19.01 o
   0   0  24       75.55      101.02     17.51 o
   1   0  24     3228.63     3312.71     68.66 o
   2   0  24      437.98      496.83     22.44 o
   3   0  24        7.78       71.96     26.39 o
   4   0  24      423.80      380.31     76.23 o
   5   0  24      358.35      296.70     41.81 o
   6   0  24      989.90      982.51    143.25 o
   7   0  24      419.89      329.55     75.92 o
   8   0  24      152.46      100.84     57.87 o
   9   0  24      170.23      117.83     80.32 o
 -11   1  24      154.16      180.36     17.65 o
 -10   1  24      491.15      507.77     18.52 o
  -9   1  24      434.33      470.37     17.34 o
  -8   1  24      151.62      202.51     14.54 o
  -7   1  24      436.53      432.96     15.27 o
  -6   1  24       74.80       91.32     12.35 o
  -5   1  24      283.92      313.84     12.83 o
  -4   1  24      303.53      348.35     13.17 o
  -3   1  24       82.68       92.24      9.71 o
  -2   1  24      611.16      615.00     14.04 o
  -1   1  24     1243.25     1185.08     22.02 o
   0   1  24     1416.30     1416.34     24.21 o
   1   1  24     3581.29     3577.89     43.87 o
   2   1  24     2162.46     2313.13     32.37 o
   3   1  24      985.65     1068.52     32.00 o
   4   1  24     2037.66     2074.32     43.81 o
   5   1  24      318.95      328.56     32.50 o
   6   1  24      131.66       78.32     38.68 o
   7   1  24      295.90      329.80     49.53 o
   8   1  24      210.78      270.31     51.11 o
   9   1  24        2.23      -43.02     28.68 o
 -11   2  24      113.34       91.14     16.84 o
 -10   2  24      243.45      220.78     16.88 o
  -9   2  24        0.16        3.17     14.82 o
  -8   2  24        2.32       20.10     13.84 o
  -7   2  24      150.21      163.87     14.54 o
  -6   2  24      390.66      399.76     16.95 o
  -5   2  24     1007.88     1058.24     23.36 o
  -4   2  24      214.35      279.03     14.54 o
  -3   2  24      577.78      644.60     21.55 o
  -2   2  24     1467.20     1509.71     25.09 o
  -1   2  24      368.17      389.32     14.71 o
   0   2  24     1631.05     1702.94     26.71 o
   1   2  24      402.88      437.43     15.30 o
   2   2  24      183.65      224.28     13.77 o
   3   2  24        4.80       13.69     16.55 o
   4   2  24      221.40      231.28     21.32 o
   5   2  24      272.65      306.34     35.91 o
   6   2  24      349.05      378.35     40.00 o
   7   2  24      760.07      734.40     56.36 o
   8   2  24       71.00       16.35     25.28 o
 -10   3  24      321.15      287.18     19.89 o
  -9   3  24      185.00      205.23     18.51 o
  -8   3  24       89.43       76.91     16.64 o
  -7   3  24      240.74      223.81     16.93 o
  -6   3  24      132.81      127.65     15.73 o
  -5   3  24       26.34       13.08     14.16 o
  -4   3  24      966.39      932.23     28.41 o
  -3   3  24      162.97      178.47     14.43 o
  -2   3  24        1.35        6.03     12.27 o
  -1   3  24      121.68      163.71     13.43 o
   0   3  24      191.78      215.32     13.95 o
   1   3  24      448.73      505.76     16.31 o
   2   3  24      676.02      660.52     22.04 o
   3   3  24      418.58      436.11     23.58 o
   4   3  24      432.49      438.23     24.37 o
   5   3  24       44.88       -0.26     19.47 o
   6   3  24        2.39      -27.84     18.56 o
   7   3  24        0.69      -27.84     20.63 o
   8   3  24        7.09      -31.45     21.90 o
 -10   4  24        2.98        6.56     18.90 o
  -9   4  24        5.36      -14.84     17.95 o
  -8   4  24        2.13        4.60     17.09 o
  -7   4  24        0.26        7.28     16.37 o
  -6   4  24       57.57       56.17     15.92 o
  -5   4  24      107.18      115.06     21.21 o
  -4   4  24      269.24      281.79     19.09 o
  -3   4  24       13.65       91.23     14.37 o
  -2   4  24      256.90      263.43     17.27 o
  -1   4  24       13.14       16.50     13.20 o
   0   4  24      562.78      566.65     17.33 o
   1   4  24       16.88       74.89     13.60 o
   2   4  24       40.97       48.42     16.22 o
   3   4  24       35.56       52.21     20.72 o
   4   4  24        5.65        3.98     19.37 o
   5   4  24       62.57       23.32     19.95 o
   6   4  24       53.50       15.37     24.92 o
   7   4  24      171.96      107.50     26.29 o
   8   4  24       29.24      -10.18     21.58 o
  -9   5  24       62.25       65.96     19.30 o
  -8   5  24        1.25       -0.58     18.13 o
  -7   5  24      299.46      273.16     23.00 o
  -6   5  24        0.02       35.34     16.72 o
  -5   5  24        8.27       45.49     18.79 o
  -4   5  24       46.15      107.74     18.74 o
  -3   5  24      704.03      737.85     21.96 o
  -2   5  24       13.20       21.90     16.12 o
  -1   5  24      659.18      651.47     18.48 o
   0   5  24      165.31      213.50     15.08 o
   1   5  24      315.85      293.99     18.80 o
   2   5  24       33.88       20.94     16.79 o
   3   5  24      147.23      210.93     23.22 o
   4   5  24        0.90      -30.06     20.04 o
   5   5  24       19.31       -8.93     24.25 o
   6   5  24       86.46       61.21     21.04 o
   7   5  24       14.23      -13.15     21.43 o
  -9   6  24       10.20       26.49     20.26 o
  -8   6  24      105.86      113.57     24.20 o
  -7   6  24       72.89       64.27     18.73 o
  -6   6  24       90.01       85.48     19.34 o
  -5   6  24      184.67      179.53     20.87 o
  -4   6  24       32.64       28.47     19.57 o
  -3   6  24       26.38      133.83     29.20 o
  -2   6  24        2.82       41.62     17.07 o
  -1   6  24       50.84       15.55     16.95 o
   0   6  24        1.75        4.34     17.04 o
   1   6  24        3.95       25.42     17.75 o
   2   6  24       82.26       67.02     18.48 o
   3   6  24      123.83      129.98     22.13 o
   4   6  24        3.42      -21.48     21.64 o
   5   6  24      119.86       68.50     30.32 o
   6   6  24      289.36      235.52     26.14 o
  -7   7  24        1.98       13.48     21.32 o
  -6   7  24       99.69      123.84     26.64 o
  -5   7  24        8.18       30.20     21.25 o
  -4   7  24      134.11      147.13     21.87 o
  -3   7  24        3.14       33.20     20.41 o
  -2   7  24     1026.24      967.06     27.46 o
  -1   7  24      354.65      343.26     26.19 o
   0   7  24      304.56      342.06     26.00 o
   1   7  24      323.23      304.32     23.04 o
   2   7  24      214.98      228.14     23.42 o
   3   7  24      515.75      541.38     26.93 o
   4   7  24       82.95       97.76     23.74 o
   5   7  24       11.23       -4.55     27.61 o
  -6   8  24      304.35      318.06     27.44 o
  -5   8  24      987.04      972.82     39.07 o
  -4   8  24      779.86      812.39     33.30 o
  -3   8  24      549.86      629.04     27.35 o
  -2   8  24       86.21      150.70     26.07 o
  -1   8  24      323.81      327.62     27.56 o
   0   8  24       45.75       50.35     24.73 o
   1   8  24       13.57       -4.06     22.06 o
   2   8  24        9.01      -27.14     37.49 o
   3   8  24       25.02        8.37     23.26 o
   4   8  24      309.85      271.86     26.87 o
  -4   9  24       31.81       54.48     24.28 o
  -3   9  24       51.00       76.18     38.29 o
  -2   9  24      138.11      195.11     39.25 o
  -1   9  24      266.51      309.45     29.09 o
   0   9  24      114.96      134.65     28.28 o
   1   9  24      269.12      318.13     29.96 o
   2   9  24      370.95      367.09     43.08 o
 -10   1  25        2.68        5.10     16.91 o
  -9   1  25       37.12       20.86     15.51 o
  -8   1  25        1.40      -15.22     13.73 o
  -7   1  25       51.85       80.02     13.37 o
  -6   1  25      292.99      303.30     16.04 o
  -5   1  25       98.79      124.79     13.96 o
  -4   1  25      203.99      195.25     13.75 o
  -3   1  25      449.15      420.45     13.31 o
  -2   1  25      442.71      420.56     11.83 o
  -1   1  25      948.11      828.29     20.39 o
   0   1  25       53.46       75.75     12.90 o
   1   1  25        2.67       47.13     12.66 o
   2   1  25       56.81       86.20     13.13 o
   3   1  25      129.34      151.94     20.56 o
   4   1  25       70.19       81.94     20.56 o
   5   1  25       13.34       -2.19     19.13 o
   6   1  25      160.69      129.43     29.53 o
   7   1  25       12.58      -27.26     19.99 o
   8   1  25       17.06      -39.03     28.38 o
 -10   2  25      190.84      225.59     19.40 o
  -9   2  25      425.95      366.88     19.71 o
  -8   2  25      178.46      189.43     17.59 o
  -7   2  25      322.17      306.73     17.50 o
  -6   2  25       98.24       96.31     15.31 o
  -5   2  25      283.05      272.60     15.73 o
  -4   2  25      171.24      163.02     14.27 o
  -3   2  25       46.77       47.82     12.29 o
  -2   2  25       20.78       40.67     12.71 o
  -1   2  25       80.10      106.86     13.10 o
   0   2  25      770.44      831.69     20.57 o
   1   2  25      480.93      517.36     16.54 o
   2   2  25      773.97      773.87     21.95 o
   3   2  25      541.76      463.55     23.81 o
   4   2  25      649.50      616.85     26.10 o
   5   2  25      417.59      390.91     33.43 o
   6   2  25      144.62      102.39     26.43 o
   7   2  25        2.46      -24.57     25.57 o
   8   2  25       33.17        9.99     23.78 o
 -10   3  25        0.38      -19.54     18.37 o
  -9   3  25        2.43      -12.85     17.62 o
  -8   3  25       12.15        3.51     16.90 o
  -7   3  25       82.07      113.35     16.80 o
  -6   3  25       30.97       25.03     15.91 o
  -5   3  25      555.96      524.79     18.40 o
  -4   3  25      106.87      148.35     15.98 o
  -3   3  25      869.69      836.94     21.02 o
  -2   3  25      535.47      519.64     19.38 o
  -1   3  25      874.78      842.71     20.16 o
   0   3  25       31.04       29.48     14.96 o
   1   3  25      336.39      320.19     15.51 o
   2   3  25       55.39       58.14     16.32 o
   3   3  25       67.64       75.81     20.93 o
   4   3  25      142.19      176.32     22.65 o
   5   3  25       13.19      -11.64     21.82 o
   6   3  25       59.03       23.07     25.48 o
   7   3  25      139.47       55.24     33.06 o
   8   3  25       25.93      -29.11     34.99 o
  -9   4  25      399.59      409.92     23.82 o
  -8   4  25      574.88      556.90     21.70 o
  -7   4  25      552.62      542.63     31.68 o
  -6   4  25      100.52       90.91     16.61 o
  -5   4  25       23.28       15.07     16.56 o
  -4   4  25        9.06      -11.55     17.56 o
  -3   4  25      260.83      237.26     16.29 o
  -2   4  25       48.03       37.06     16.01 o
  -1   4  25      442.06      459.64     16.98 o
   0   4  25     1473.83     1416.73     26.14 o
   1   4  25      861.44      876.79     24.35 o
   2   4  25     1090.43     1017.57     27.73 o
   3   4  25     1010.63      951.61     32.50 o
   4   4  25     1184.54     1088.98     41.25 o
   5   4  25      758.77      683.80     47.11 o
   6   4  25      490.16      421.59     43.37 o
   7   4  25       23.67       -7.96     21.34 o
  -9   5  25       41.51       20.86     24.20 o
  -8   5  25       81.30       66.83     19.17 o
  -7   5  25       18.08       39.88     18.26 o
  -6   5  25      100.06       99.18     17.98 o
  -5   5  25      851.77      803.62     26.26 o
  -4   5  25     1448.06     1420.00     33.14 o
  -3   5  25     1083.68     1213.61     30.82 o
  -2   5  25     1640.44     1618.34     32.91 o
  -1   5  25      983.20      993.97     27.38 o
   0   5  25      888.43      861.28     24.78 o
   1   5  25      300.09      339.77     20.91 o
   2   5  25      114.58       96.64     18.29 o
   3   5  25       39.17       27.06     22.60 o
   4   5  25      225.70      185.34     22.77 o
   5   5  25      282.53      250.31     27.23 o
   6   5  25      529.05      494.49     48.67 o
   7   5  25      771.60      701.51     71.81 o
  -8   6  25      110.88      107.75     20.69 o
  -7   6  25       22.49       15.17     19.09 o
  -6   6  25       57.49       55.87     19.84 o
  -5   6  25       50.18       84.26     20.66 o
  -4   6  25       21.42       49.38     20.35 o
  -3   6  25      751.71      716.29     32.95 o
  -2   6  25      150.65      169.90     19.04 o
  -1   6  25      603.08      557.82     22.22 o
   0   6  25      769.69      757.84     41.15 o
   1   6  25      917.28      917.16     26.54 o
   2   6  25      958.72      951.83     27.65 o
   3   6  25      488.93      460.48     25.51 o
   4   6  25     1018.18     1024.51     42.50 o
   5   6  25       12.28      -32.04     27.21 o
   6   6  25      160.27      127.04     31.17 o
  -7   7  25       16.98       22.34     20.49 o
  -6   7  25        1.73       -5.09     22.31 o
  -5   7  25      571.95      541.29     26.29 o
  -4   7  25      114.69      155.10     27.95 o
  -3   7  25       46.30       84.14     22.95 o
  -2   7  25      413.67      429.77     22.36 o
  -1   7  25      297.82      358.26     26.98 o
   0   7  25      423.03      430.62     28.16 o
   1   7  25      108.54      131.33     26.63 o
   2   7  25       66.89       68.46     22.38 o
   3   7  25        5.66      -10.74     22.89 o
   4   7  25        9.88      -22.47     26.02 o
   5   7  25        5.68      -32.65     24.80 o
  -5   8  25      198.01      218.23     25.02 o
  -4   8  25      227.16      273.02     35.68 o
  -3   8  25       72.35      116.04     23.54 o
  -2   8  25       16.53       25.82     35.38 o
  -1   8  25        0.47      -24.49     25.99 o
   0   8  25       30.91       74.62     26.00 o
   1   8  25       94.78      121.41     25.10 o
   2   8  25       37.20       26.29     30.98 o
   3   8  25      152.84      124.57     32.21 o
  -2   9  25      193.73      202.24     40.79 o
  -1   9  25       29.60       35.59     27.56 o
   0   9  25       44.29       30.69     27.48 o
 -10   0  26      295.16      288.37     27.07 o
  -9   0  26        0.75      -25.05     23.77 o
  -8   0  26      151.36      181.72     30.67 o
  -7   0  26       30.23       40.44     20.72 o
  -6   0  26      369.57      369.79     26.04 o
  -5   0  26     1654.90     1627.86     63.27 o
  -4   0  26      711.89      778.51     51.07 o
  -3   0  26     2057.12     1995.31    113.58 o
  -2   0  26      466.72      513.44     32.13 o
  -1   0  26     1276.55     1375.09     35.38 o
   0   0  26      275.46      365.01     22.23 o
   1   0  26       98.24       83.14     21.77 o
   2   0  26     2412.80     2580.86     50.79 o
   3   0  26       16.32       40.64     28.55 o
   4   0  26       76.90       64.03     30.18 o
   5   0  26      208.15      180.17     28.14 o
   6   0  26       90.11       33.44     28.45 o
   7   0  26     1749.70     1857.26     64.14 o
   8   0  26      533.99      119.55     69.85 o
 -10   1  26      252.42      245.46     21.52 o
  -9   1  26      176.32      181.68     19.97 o
  -8   1  26      290.72      329.55     20.33 o
  -7   1  26      837.22      885.15     25.12 o
  -6   1  26      628.52      673.18     20.50 o
  -5   1  26      419.69      466.28     16.87 o
  -4   1  26      651.49      708.49     18.34 o
  -3   1  26      160.26      191.10     13.80 o
  -2   1  26        0.01       31.82     11.58 o
  -1   1  26       54.56       68.67     13.24 o
   0   1  26     1824.61     1766.06     28.33 o
   1   1  26     2800.13     2773.48     39.86 o
   2   1  26     1788.42     1777.86     33.16 o
   3   1  26      435.89      433.65     24.16 o
   4   1  26     1735.77     1700.58     40.96 o
   5   1  26      632.29      680.38     56.99 o
   6   1  26     1236.34     1307.40     38.11 o
   7   1  26      290.58      280.22     58.56 o
   8   1  26      265.46      143.77     50.06 o
 -10   2  26        1.51      -18.53     18.80 o
  -9   2  26      106.00      106.62     19.14 o
  -8   2  26       13.64       16.21     17.03 o
  -7   2  26        2.78        3.08     16.10 o
  -6   2  26        2.77       22.66     15.42 o
  -5   2  26      681.54      677.44     19.37 o
  -4   2  26      859.73      855.10     21.33 o
  -3   2  26     1156.19     1224.45     22.80 o
  -2   2  26      745.70      792.44     19.46 o
  -1   2  26     1720.56     1808.54     28.80 o
   0   2  26      166.80      193.53     14.57 o
   1   2  26      277.12      324.07     15.71 o
   2   2  26       49.72       58.36     16.13 o
   3   2  26       63.03       70.21     20.72 o
   4   2  26       18.41        7.42     22.28 o
   5   2  26        6.45        1.29     19.89 o
   6   2  26      114.15       40.72     25.28 o
   7   2  26      507.60      559.04     84.99 o
  -9   3  26       91.32       97.67     22.75 o
  -8   3  26       29.24       35.89     17.56 o
  -7   3  26       91.75       89.63     17.14 o
  -6   3  26       21.26        7.38     15.98 o
  -5   3  26      144.55      170.46     16.42 o
  -4   3  26       15.95       35.66     15.75 o
  -3   3  26       74.97      103.14     16.18 o
  -2   3  26       51.59       58.96     16.37 o
  -1   3  26       29.84       42.40     13.93 o
   0   3  26     1041.84      997.52     23.24 o
   1   3  26       82.69       85.30     14.32 o
   2   3  26      284.94      311.84     19.19 o
   3   3  26      230.86      226.64     23.22 o
   4   3  26      548.47      585.88     27.80 o
   5   3  26        8.19      -10.98     19.47 o
   6   3  26       38.14       -8.08     24.42 o
   7   3  26      226.66      133.79     47.61 o
  -9   4  26        2.28       31.69     19.33 o
  -8   4  26       42.36       61.77     20.67 o
  -7   4  26        2.93       29.99     17.69 o
  -6   4  26       65.41       66.13     17.26 o
  -5   4  26       69.33       80.61     16.67 o
  -4   4  26      482.06      507.47     22.46 o
  -3   4  26      735.32      744.34     32.55 o
  -2   4  26      186.32      182.48     18.22 o
  -1   4  26      469.35      505.97     20.88 o
   0   4  26      581.11      546.02     18.21 o
   1   4  26      170.29      139.43     17.95 o
   2   4  26       58.58       77.59     17.87 o
   3   4  26        2.48       20.95     22.60 o
   4   4  26      167.09      151.00     22.26 o
   5   4  26        3.97      -29.94     19.96 o
   6   4  26        2.62      -25.44     21.25 o
   7   4  26        5.96      -32.76     21.84 o
  -8   5  26        0.19      -17.65     19.33 o
  -7   5  26        7.38       10.87     18.58 o
  -6   5  26       18.93       -1.91     17.98 o
  -5   5  26        4.49       53.71     18.34 o
  -4   5  26       40.43       86.16     19.97 o
  -3   5  26       80.94       92.70     19.77 o
  -2   5  26       51.43       86.31     18.08 o
  -1   5  26      260.26      300.94     19.87 o
   0   5  26       71.26      101.89     18.32 o
   1   5  26       18.88       20.66     18.29 o
   2   5  26      119.98      134.93     24.16 o
   3   5  26       29.57       50.80     23.78 o
   4   5  26       13.15        2.77     22.10 o
   5   5  26        3.80        5.92     21.32 o
   6   5  26        0.14      -15.39     22.00 o
  -7   6  26        6.78        7.48     20.02 o
  -6   6  26      135.39      113.55     22.27 o
  -5   6  26      220.05      230.18     22.88 o
  -4   6  26      312.01      343.84     23.63 o
  -3   6  26        3.57       22.29     20.31 o
  -2   6  26      369.05      449.43     22.16 o
  -1   6  26       20.28       76.72     18.85 o
   0   6  26       84.65       86.82     24.10 o
   1   6  26       46.65       94.83     19.71 o
   2   6  26        8.76        3.24     24.32 o
   3   6  26       18.67       15.47     22.55 o
   4   6  26        4.49       -5.80     23.61 o
   5   6  26       53.67       36.03     28.07 o
  -6   7  26       35.79       47.49     21.73 o
  -5   7  26       45.95       47.00     25.41 o
  -4   7  26       23.49       35.42     22.36 o
  -3   7  26      143.73      166.89     30.78 o
  -2   7  26      161.59      153.80     25.11 o
  -1   7  26        5.89        9.97     24.32 o
   0   7  26       92.39      117.84     25.85 o
   1   7  26      117.71      113.67     26.28 o
   2   7  26      492.58      499.79     34.97 o
   3   7  26       24.32      -29.14     23.75 o
   4   7  26      577.64      515.29     29.32 o
  -4   8  26      397.68      390.82     26.94 o
  -3   8  26      273.14      279.95     33.67 o
  -2   8  26      350.64      380.89     85.37 o
  -1   8  26      161.42      182.65     27.91 o
   0   8  26      317.47      315.98     45.22 o
   1   8  26      458.48      471.65     38.78 o
   2   8  26      159.20      115.39     34.69 o
 -10   1  27        0.25       26.11     26.45 o
  -9   1  27        7.57      -14.45     19.07 o
  -8   1  27        7.43        7.74     18.53 o
  -7   1  27        3.68       38.97     17.80 o
  -6   1  27        5.17       21.49     16.88 o
  -5   1  27      109.82      128.84     21.32 o
  -4   1  27        7.07        9.69     25.31 o
  -3   1  27      173.05      136.90     20.76 o
  -2   1  27      212.53      186.54     14.58 o
  -1   1  27      100.99      100.20     14.25 o
   0   1  27      983.04      967.87     22.95 o
   1   1  27        4.10       61.10     14.04 o
   2   1  27      165.84      172.87     27.29 o
   3   1  27      182.44      152.04     22.09 o
   4   1  27      179.19      157.97     23.03 o
   5   1  27       19.37       15.76     20.12 o
   6   1  27      231.39      187.62     26.44 o
   7   1  27      104.03       45.89     41.06 o
  -9   2  27       87.99       64.92     20.23 o
  -8   2  27       88.79       68.63     19.66 o
  -7   2  27      134.11      135.06     18.39 o
  -6   2  27      868.92      831.47     21.90 o
  -5   2  27      317.30      337.71     17.41 o
  -4   2  27      180.68      151.44     15.19 o
  -3   2  27        4.57       16.83     13.78 o
  -2   2  27       78.68      113.76     14.78 o
  -1   2  27       28.81       66.32     14.08 o
   0   2  27       13.38        3.20     13.72 o
   1   2  27      236.12      272.44     15.67 o
   2   2  27      386.43      382.51     35.16 o
   3   2  27      456.97      466.14     31.25 o
   4   2  27      140.31      158.89     23.43 o
   5   2  27      206.30      189.58     21.66 o
   6   2  27      669.69      528.62     57.77 o
   7   2  27      280.36      238.65     49.70 o
  -9   3  27        3.07       11.22     18.88 o
  -8   3  27        1.81      -12.86     18.08 o
  -7   3  27      225.30      245.01     18.94 o
  -6   3  27       10.95      -10.16     16.47 o
  -5   3  27      311.01      306.41     17.81 o
  -4   3  27      543.09      568.76     19.25 o
  -3   3  27     1155.96     1129.03     30.47 o
  -2   3  27      451.92      473.96     20.71 o
  -1   3  27     1010.59      950.74     23.18 o
   0   3  27      611.84      601.94     18.94 o
   1   3  27      222.84      229.83     18.63 o
   2   3  27      106.76       71.15     22.21 o
   3   3  27       95.97       70.04     30.81 o
   4   3  27       21.72       50.96     23.22 o
   5   3  27      354.19      356.81     27.67 o
   6   3  27      181.31      137.52     31.81 o
   7   3  27      101.51       48.21     35.80 o
  -8   4  27       84.25       72.38     19.63 o
  -7   4  27      492.35      474.07     21.44 o
  -6   4  27      269.06      278.20     19.31 o
  -5   4  27      510.38      486.51     20.02 o
  -4   4  27       38.72       42.57     19.59 o
  -3   4  27      181.14      164.15     20.24 o
  -2   4  27        1.07       23.64     17.72 o
  -1   4  27      480.24      459.27     21.21 o
   0   4  27       11.13       -1.88     14.88 o
   1   4  27      357.90      407.69     21.59 o
   2   4  27      834.88      869.18     31.96 o
   3   4  27      485.26      543.19     28.76 o
   4   4  27      844.21      859.58     29.85 o
   5   4  27      555.20      493.96     36.52 o
   6   4  27      650.31      572.13     59.97 o
  -8   5  27      168.51      125.28     20.88 o
  -7   5  27       22.93        0.53     19.31 o
  -6   5  27       39.88       29.24     18.65 o
  -5   5  27      165.34      190.10     20.21 o
  -4   5  27      475.11      535.32     24.67 o
  -3   5  27     1087.42     1066.86     31.48 o
  -2   5  27      547.85      600.88     23.29 o
  -1   5  27      748.44      713.31     26.82 o
   0   5  27      348.63      343.14     25.86 o
   1   5  27      562.14      565.36     23.59 o
   2   5  27      581.14      577.03     29.71 o
   3   5  27      280.44      266.00     27.02 o
   4   5  27       70.57       38.22     23.30 o
   5   5  27       25.02      -32.86     21.90 o
  -7   6  27      417.54      403.44     26.76 o
  -6   6  27      187.83      232.48     22.26 o
  -5   6  27      439.36      426.58     30.98 o
  -4   6  27      537.90      552.04     26.11 o
  -3   6  27        5.17       14.66     21.42 o
  -2   6  27       49.24       68.84     27.79 o
  -1   6  27       11.15       16.30     24.37 o
   0   6  27       92.91       88.83     25.27 o
   1   6  27      373.30      388.70     32.33 o
   2   6  27      256.02      256.19     27.91 o
   3   6  27      224.23      234.78     25.78 o
   4   6  27      491.72      559.64     39.90 o
  -5   7  27      119.97      129.23     24.34 o
  -4   7  27      268.23      300.38     32.28 o
  -3   7  27      229.59      234.15     26.82 o
  -2   7  27      116.13      152.43     38.63 o
  -1   7  27      244.07      293.46     28.14 o
   0   7  27       28.91       50.43     26.19 o
   1   7  27      127.99      115.91     38.76 o
   2   7  27       85.32       75.04     31.70 o
   3   7  27       74.57       58.45     25.35 o
  -3   8  27       25.93       42.91     31.40 o
  -2   8  27       82.51       42.43     38.41 o
  -1   8  27       29.45       72.03     32.07 o
   0   8  27       25.52       54.84     27.84 o
  -9   0  28      194.47      112.05     34.50 o
  -8   0  28      104.64       57.17     33.42 o
  -7   0  28       19.14       22.82     31.79 o
  -6   0  28       21.96        0.59     30.71 o
  -5   0  28       47.13       48.79     36.59 o
  -4   0  28       85.26       51.48     73.94 o
  -3   0  28      800.25      855.50     43.08 o
  -2   0  28     1936.92     2064.23    123.49 o
  -1   0  28      974.26     1160.46     35.00 o
   0   0  28     1054.47     1286.01     36.36 o
   1   0  28      710.37      859.79     30.54 o
   2   0  28      900.45     1017.98     48.51 o
   3   0  28      545.39      635.13     40.96 o
   4   0  28      162.07      278.28     35.57 o
   5   0  28      129.33      111.60     30.29 o
   6   0  28      121.91      130.57     31.84 o
   7   0  28      297.55      200.32     62.93 o
  -9   1  28      200.56      221.93     25.72 o
  -8   1  28      425.67      414.81     27.10 o
  -7   1  28      176.05      246.83     24.58 o
  -6   1  28      309.80      369.43     25.34 o
  -5   1  28      131.14      176.13     22.85 o
  -4   1  28      746.44      750.51     28.37 o
  -3   1  28      355.63      351.12     24.00 o
  -2   1  28       12.87        3.03     16.47 o
  -1   1  28      789.23      841.97     20.71 o
   0   1  28      208.23      255.04     15.82 o
   1   1  28       18.41       35.12     14.60 o
   2   1  28      354.45      376.49     24.92 o
   3   1  28      747.27      863.45     30.81 o
   4   1  28      436.32      535.41     27.82 o
   5   1  28      588.96      608.05     42.40 o
   6   1  28       27.29       15.09     21.58 o
  -9   2  28       68.56       87.16     21.19 o
  -8   2  28       21.89        8.86     19.81 o
  -7   2  28       52.65       42.76     24.77 o
  -6   2  28      164.05      188.82     19.34 o
  -5   2  28       97.37      128.77     22.83 o
  -4   2  28      230.86      234.94     23.38 o
  -3   2  28      854.37      888.62     28.26 o
  -2   2  28       45.24       46.98     16.14 o
  -1   2  28      744.32      770.17     20.35 o
   0   2  28      117.33      150.24     15.46 o
   1   2  28      171.15      193.73     20.57 o
   2   2  28      362.76      374.59     24.73 o
   3   2  28      110.97      137.30     23.61 o
   4   2  28       76.53       89.15     23.99 o
   5   2  28      159.35      170.36     21.67 o
   6   2  28      108.48       87.30     22.36 o
  -8   3  28       13.81        9.37     19.65 o
  -7   3  28      104.49      122.96     18.76 o
  -6   3  28        9.87        6.56     17.16 o
  -5   3  28       11.25       27.77     16.55 o
  -4   3  28      186.70      231.66     17.11 o
  -3   3  28      113.73      122.24     17.44 o
  -2   3  28      107.45      144.79     16.57 o
  -1   3  28      114.54      149.22     18.44 o
   0   3  28       32.52       53.00     15.35 o
   1   3  28       18.36       43.99     18.05 o
   2   3  28      110.27      147.36     28.83 o
   3   3  28      603.44      669.36     32.54 o
   4   3  28      368.03      399.30     27.43 o
   5   3  28      752.42      793.09     44.97 o
   6   3  28        5.11      -20.59     22.18 o
  -8   4  28       44.54       23.38     19.64 o
  -7   4  28      102.98      102.64     19.45 o
  -6   4  28       62.73       44.59     18.42 o
  -5   4  28       19.83       23.16     17.53 o
  -4   4  28       78.72       59.63     18.43 o
  -3   4  28       15.09       36.44     19.98 o
  -2   4  28      264.51      272.47     20.62 o
  -1   4  28       40.40       65.43     18.84 o
   0   4  28       21.13       19.99     18.48 o
   1   4  28       46.45       71.72     19.13 o
   2   4  28       55.85       60.30     24.65 o
   3   4  28        1.09       17.31     24.32 o
   4   4  28        4.14      -13.40     23.02 o
   5   4  28       17.16        2.88     21.88 o
  -7   5  28        8.90       13.96     19.87 o
  -6   5  28       79.27       65.22     19.70 o
  -5   5  28      467.36      422.88     22.74 o
  -4   5  28       43.16       86.36     21.72 o
  -3   5  28      233.38      296.59     31.04 o
  -2   5  28        0.09      -26.62     22.81 o
  -1   5  28       10.02       17.64     19.24 o
   0   5  28       95.19      105.25     24.92 o
   1   5  28        2.69      -12.73     19.58 o
   2   5  28        5.73      -16.94     24.50 o
   3   5  28        0.23        5.19     33.01 o
   4   5  28      132.06      163.51     25.23 o
   5   5  28       21.95       -3.89     22.77 o
  -6   6  28        2.18       51.66     20.57 o
  -5   6  28      213.43      224.01     25.44 o
  -4   6  28      345.96      370.50     25.01 o
  -3   6  28      242.31      257.48     24.00 o
  -2   6  28      432.38      438.02     28.36 o
  -1   6  28      247.42      266.36     27.75 o
   0   6  28       33.18       44.62     25.86 o
   1   6  28       97.06       58.14     31.36 o
   2   6  28       10.45       -8.16     26.03 o
   3   6  28       46.06       35.30     24.77 o
  -4   7  28      295.82      307.70     26.12 o
  -3   7  28       85.83       89.20     23.88 o
  -2   7  28       55.86      103.69     38.17 o
  -1   7  28        0.07       13.87     26.63 o
   0   7  28        1.72       19.59     26.82 o
   1   7  28      104.44      127.39     60.98 o
   2   7  28      225.56      184.70     34.28 o
  -8   1  29      119.36      121.49     24.96 o
  -7   1  29       13.28       33.92     23.63 o
  -6   1  29        1.39       10.28     22.67 o
  -5   1  29        8.82       -0.39     22.27 o
  -4   1  29        5.88       34.68     21.89 o
  -3   1  29       80.99       78.75     22.25 o
  -2   1  29       86.23       82.90     21.89 o
  -1   1  29       89.05      105.88     15.43 o
   0   1  29       31.70       72.39     15.19 o
   1   1  29      183.75      187.43     19.05 o
   2   1  29        4.11      -14.51     21.89 o
   3   1  29        2.67        6.40     22.65 o
   4   1  29       55.19       24.28     23.61 o
   5   1  29        6.93        8.74     21.00 o
   6   1  29       43.53       80.10     22.58 o
  -8   2  29      247.75      224.45     26.47 o
  -7   2  29       57.71       68.16     24.58 o
  -6   2  29       50.94       30.47     23.61 o
  -5   2  29       67.06       55.80     23.22 o
  -4   2  29       98.86       85.26     23.03 o
  -3   2  29       30.96       30.92     22.27 o
  -2   2  29       67.84       54.11     21.89 o
  -1   2  29       22.57       46.76     20.15 o
   0   2  29        6.69       22.85     15.39 o
   1   2  29       38.97       36.88     18.00 o
   2   2  29        1.92      -10.77     22.63 o
   3   2  29       58.05       66.12     24.14 o
   4   2  29      166.05      161.42     25.87 o
   5   2  29      256.85      250.50     23.45 o
   6   2  29       98.14       85.92     23.10 o
  -8   3  29       43.04       23.49     21.21 o
  -7   3  29      121.10      116.43     21.11 o
  -6   3  29       37.79       25.02     21.78 o
  -5   3  29       17.28        7.71     21.63 o
  -4   3  29       87.06       83.31     21.80 o
  -3   3  29      117.23      127.35     20.30 o
  -2   3  29     1327.06     1370.33     37.95 o
  -1   3  29     1081.54     1071.90     29.80 o
   0   3  29     1687.12     1663.51     38.15 o
   1   3  29      806.61      826.55     25.64 o
   2   3  29      851.96      869.83     32.57 o
   3   3  29      275.72      267.73     26.66 o
   4   3  29      153.86      141.28     25.87 o
   5   3  29       39.52       24.50     21.90 o
  -7   4  29      270.45      301.15     24.56 o
  -6   4  29      446.47      474.91     21.92 o
  -5   4  29      167.72      177.99     19.08 o
  -4   4  29      636.06      614.82     23.21 o
  -3   4  29      748.13      766.57     26.90 o
  -2   4  29      702.11      678.01     27.70 o
  -1   4  29       30.15       19.44     19.14 o
   0   4  29       28.00        3.10     23.74 o
   1   4  29       63.68       86.11     20.23 o
   2   4  29      254.25      271.05     26.97 o
   3   4  29      398.13      418.49     29.50 o
   4   4  29      302.47      284.51     26.14 o
   5   4  29      578.49      537.84     32.38 o
  -6   5  29        4.99        0.55     19.83 o
  -5   5  29        8.41       35.66     20.29 o
  -4   5  29       34.02       46.66     22.29 o
  -3   5  29      141.53      150.15     22.82 o
  -2   5  29      234.68      266.66     26.80 o
  -1   5  29      526.75      560.60     30.07 o
   0   5  29      346.26      417.05     35.87 o
   1   5  29      376.54      420.77     41.49 o
   2   5  29      482.53      486.21     30.81 o
   3   5  29      303.66      338.66     29.67 o
   4   5  29      111.33       66.31     25.73 o
  -5   6  29       20.11        5.27     21.55 o
  -4   6  29      530.77      597.43     30.34 o
  -3   6  29      587.38      620.11     27.68 o
  -2   6  29      261.03      302.56     40.33 o
  -1   6  29      144.86      162.79     27.51 o
   0   6  29      147.94      141.14     27.30 o
   1   6  29       13.96       -7.69     38.76 o
   2   6  29        2.89      -49.55     37.73 o
  -2   7  29      147.72      186.49     41.41 o
  -1   7  29      425.07      464.00     44.65 o
   0   7  29      378.76      380.67     31.51 o
  -8   0  30      168.74      119.41     36.10 o
  -7   0  30      763.43      799.25     45.81 o
  -6   0  30      451.03      467.86     40.41 o
  -5   0  30      156.01      186.44     35.02 o
  -4   0  30       92.27       86.60     33.37 o
  -3   0  30      109.80      118.23     33.37 o
  -2   0  30     1164.18     1113.31     82.33 o
  -1   0  30     4684.87     4790.66     82.40 o
   0   0  30      781.92      860.21     30.97 o
   1   0  30      585.81      719.58     41.88 o
   2   0  30     1266.71     1361.75     57.10 o
   3   0  30      368.61      333.64     38.76 o
   4   0  30       80.82       90.71     36.65 o
   5   0  30     1375.35     1519.06     61.59 o
  -8   1  30       99.18       81.55     25.34 o
  -7   1  30      313.46      306.07     27.44 o
  -6   1  30      318.81      305.16     26.47 o
  -5   1  30      156.09      164.30     24.94 o
  -4   1  30      592.63      627.92     29.14 o
  -3   1  30      144.45      181.89     24.36 o
  -2   1  30      631.98      707.72     29.70 o
  -1   1  30      617.12      616.91     23.43 o
   0   1  30      286.02      305.58     17.89 o
   1   1  30        2.02        8.93     23.03 o
   2   1  30        1.57      -37.63     25.09 o
   3   1  30      180.36      167.05     41.81 o
   4   1  30       43.20       53.65     25.32 o
   5   1  30      833.46      822.99     46.13 o
  -8   2  30       14.97       28.03     25.49 o
  -7   2  30      143.19      120.27     26.08 o
  -6   2  30      214.73      159.99     25.69 o
  -5   2  30        0.15        7.65     24.00 o
  -4   2  30       19.48       50.71     23.61 o
  -3   2  30       16.64       28.77     23.03 o
  -2   2  30      514.33      518.24     27.76 o
  -1   2  30      457.96      479.40     22.36 o
   0   2  30     1354.87     1385.48     38.18 o
   1   2  30      212.43      266.50     25.88 o
   2   2  30     1182.83     1213.96     41.59 o
   3   2  30      242.10      256.25     35.87 o
   4   2  30      144.81      138.16     26.63 o
   5   2  30      539.53      525.65     33.87 o
  -7   3  30       58.94       35.25     26.08 o
  -6   3  30      672.35      650.48     31.21 o
  -5   3  30      125.25      136.53     25.53 o
  -4   3  30      523.63      539.29     37.85 o
  -3   3  30      391.09      380.65     27.39 o
  -2   3  30      888.17      911.61     32.92 o
  -1   3  30       57.07       72.57     19.66 o
   0   3  30        4.75       66.80     24.43 o
   1   3  30        2.79       21.56     24.04 o
   2   3  30       24.33       11.32     24.54 o
   3   3  30       85.68      102.47     26.07 o
   4   3  30       65.47       85.88     27.05 o
  -6   4  30      145.33      176.16     25.24 o
  -5   4  30      119.53      114.42     24.27 o
  -4   4  30       78.11       83.73     21.99 o
  -3   4  30        6.87       30.31     21.43 o
  -2   4  30      102.05      104.32     21.65 o
  -1   4  30       82.74       80.23     25.69 o
   0   4  30       13.70        6.77     24.92 o
   1   4  30        1.01       44.03     36.10 o
   2   4  30       12.14       -2.67     25.83 o
   3   4  30        0.86       -4.27     26.23 o
   4   4  30        4.19        5.87     24.59 o
  -5   5  30       73.08       74.98     20.20 o
  -4   5  30        0.49       11.80     22.51 o
  -3   5  30      315.03      292.21     24.40 o
  -2   5  30        0.09        3.78     22.05 o
  -1   5  30       43.40       81.95     47.26 o
   0   5  30       71.10      117.66     26.85 o
   1   5  30       32.39       56.49     48.02 o
   2   5  30       13.68       44.65     39.34 o
   3   5  30        1.94      -27.74     26.96 o
  -3   6  30        1.02       -2.59     23.49 o
  -2   6  30        1.81       18.82     48.02 o
  -1   6  30       24.49       51.56     38.17 o
   0   6  30       13.49       55.68     30.81 o
   1   6  30       87.35        2.47     39.84 o
  -7   1  31      123.83      119.11     27.51 o
  -6   1  31        0.33       22.19     24.96 o
  -5   1  31        0.49       -6.02     23.97 o
  -4   1  31       28.54       59.26     24.56 o
  -3   1  31      116.47      159.38     25.32 o
  -2   1  31       63.83       58.93     24.18 o
  -1   1  31      310.32      312.54     26.26 o
   0   1  31       81.32       68.72     19.79 o
   1   1  31       78.94       72.01     24.56 o
   2   1  31       14.13       -0.71     24.56 o
   3   1  31      138.78      121.19     36.75 o
   4   1  31       60.33       53.84     26.65 o
  -7   2  31       80.63       52.60     26.68 o
  -6   2  31       33.60        3.54     25.32 o
  -5   2  31      120.26      141.20     26.08 o
  -4   2  31      281.38      244.09     26.63 o
  -3   2  31      248.26      279.17     26.26 o
  -2   2  31       57.18       84.85     24.36 o
  -1   2  31      204.21      232.54     25.49 o
   0   2  31      160.58      229.65     25.86 o
   1   2  31      119.72       96.62     25.97 o
   2   2  31        6.07       18.99     33.89 o
   3   2  31       95.15       54.85     26.07 o
   4   2  31        8.83      -14.15     26.10 o
  -6   3  31      182.20      163.96     28.39 o
  -5   3  31      145.37      135.31     26.66 o
  -4   3  31        5.33       31.41     25.69 o
  -3   3  31        0.81       43.45     25.14 o
  -2   3  31       14.02       49.74     24.73 o
  -1   3  31      271.40      307.54     27.34 o
   0   3  31      384.89      456.59     35.43 o
   1   3  31      258.79      235.53     27.18 o
   2   3  31      429.93      473.33     29.94 o
   3   3  31      753.62      762.98     34.27 o
  -5   4  31      728.19      731.06     33.66 o
  -4   4  31      974.92     1053.33     40.93 o
  -3   4  31       66.77       80.33     26.07 o
  -2   4  31      243.99      256.01     27.41 o
  -1   4  31      104.22      134.36     37.09 o
   0   4  31      100.67      127.21     29.71 o
   1   4  31        8.46      -34.30     36.65 o
   2   4  31       13.46      -13.81     26.60 o
   3   4  31       33.29        2.51     27.18 o
  -4   5  31        8.09       -5.68     23.38 o
  -3   5  31       39.82       73.44     23.76 o
  -2   5  31      242.89      278.41     31.28 o
  -1   5  31      392.57      484.78     43.57 o
   0   5  31      419.48      469.66     31.21 o
   1   5  31      510.79      622.51     77.75 o
  -6   0  32       81.23      103.07     37.18 o
  -5   0  32       16.90       32.24     36.10 o
  -4   0  32        8.66       18.29     36.10 o
  -3   0  32       69.23       76.23     35.57 o
  -2   0  32       20.22       52.07     34.92 o
  -1   0  32      375.14      434.62     39.84 o
   1   0  32       39.68       45.76     36.01 o
   2   0  32      179.22      195.94     43.45 o
   3   0  32      972.49     1166.12     57.10 o
  -6   1  32       79.58       99.04     26.27 o
  -5   1  32      370.71      381.81     28.94 o
  -4   1  32      502.62      594.60     30.84 o
  -3   1  32      296.67      324.32     27.60 o
  -2   1  32       16.47       46.87     24.94 o
  -1   1  32       79.55      121.75     25.27 o
   0   1  32      543.38      590.26     43.57 o
   1   1  32      162.73      188.54     26.47 o
   2   1  32        5.46      -21.30     25.70 o
   3   1  32       31.29      -19.84     26.48 o
  -6   2  32      152.45      182.41     28.19 o
  -5   2  32      368.24      371.21     29.14 o
  -4   2  32        3.84        6.77     25.14 o
  -3   2  32      142.22      139.05     26.21 o
  -2   2  32       18.54       66.85     25.10 o
  -1   2  32      156.17      187.42     26.26 o
   0   2  32      349.46      452.02     48.79 o
   1   2  32      456.25      500.89     30.84 o
   2   2  32      729.62      794.62     36.75 o
   3   2  32      358.10      395.07     30.65 o
  -5   3  32      254.62      282.50     29.14 o
  -4   3  32      166.26      191.21     27.63 o
  -3   3  32       40.65       41.33     26.63 o
  -2   3  32       68.92       44.33     25.87 o
  -1   3  32       70.03      124.50     38.17 o
   0   3  32      101.95       77.02     37.18 o
   1   3  32       28.83       -2.52     37.18 o
   2   3  32      111.98      107.89     27.78 o
  -4   4  32      126.86      183.96     33.30 o
  -3   4  32       20.01       27.72     31.61 o
  -2   4  32       91.52      112.64     38.17 o
  -1   4  32        3.03       28.30     37.09 o
   0   4  32       17.13       25.92     38.81 o
   1   4  32       72.10       97.24     40.40 o
  -5   1  33       39.54       33.53     26.27 o
  -4   1  33       10.34       49.78     26.22 o
  -3   1  33        2.27      -11.73     25.49 o
  -2   1  33        1.80       23.98     26.41 o
  -1   1  33       31.38       68.45     36.01 o
   1   1  33      150.08      134.00     27.77 o
   2   1  33       17.96      -38.85     25.90 o
  -4   2  33      178.44      212.30     27.99 o
  -3   2  33      923.51      963.03     35.94 o
  -2   2  33      677.67      678.17     45.92 o
  -1   2  33      143.67      208.71     39.64 o
   1   2  33       73.90      108.24     38.81 o
  -3   3  33        5.62      -32.42     28.17 o
  -2   3  33       86.75       88.77     40.93 o
  -1   3  33        5.76       79.49     67.08 o
  -3   0  34     1612.01     1571.51     64.65 o
  -2   0  34      128.10      181.15     39.34 o
  -3   1  34      700.34      770.90     34.45 o
  -2   1  34      545.46      672.27     33.13 o
 
